# Supplementary material for: 1-(4-Bromo­phen­yl)ferrocene
Source: Acta Crystallogr Sect E Struct Rep Online. 2008 Oct 9;64(Pt 11):m1376. doi: 10.1107/S1600536808031759 (PMC2959700; doi:10.1107/S1600536808031759)
Supplement: Supplementary file 1 [file e-64-m1376-sup1.cif]

##############################################################################
###                                                                        ###
###        Electronic paper (Acta Crystallographica Section E)             ###
###                                                                        ###
##############################################################################
#                                                                            #
# This CIF contains the data in a paper accepted for publication in Acta     #
# Crystallographica Section E. It conforms to the requirements of Notes      #
# for Authors for Section E, and has been peer reviewed under the auspices   #
# of the IUCr Commission on Journals.                                        #
#                                                                            #
# Full details of the Crystallographic Information File format               #
# are given in the paper "The Crystallographic Information File (CIF):       #
# a New Standard Archive File for Crystallography" by S. R. Hall, F. H.      #
# Allen and I. D. Brown [Acta Cryst. (1991), A47, 655-685].                  #
#                                                                            #
# The current version of the core CIF dictionary is obtainable from          #
# ftp://ftp.iucr.org/pub/cif_core.dic. The current version number is 2.4.    #
#                                                                            #
# Software is freely available for graphical display of the structure(s) in  #
# this CIF.  For information consult the CIF home page http://www.iucr.org/  #
# cif/home.html                                                              #
#                                                                            #
# This file may be used for bona fide research purposes within the           #
# scientific community so long as proper attribution is given to the journal # 
# article from which it was obtained.                                        #
#                                                                            #
##############################################################################
                                             
data_global
_audit_creation_method     'manual editing of form.cif (version 2.0)'
_journal_data_validation_number     ?
_journal_date_recd_electronic     2008-08-25
_journal_date_accepted     2008-10-01
_journal_name_full     'Acta Crystallographica, Section E'
_journal_year     2008
_journal_volume     64
_journal_issue     11
_journal_page_first     m1376
_journal_page_last     m1376
_journal_paper_category     QM
_journal_coeditor_code     LX2069
_publ_contact_author_name
; Dr Muhammad D. Bala
;
_publ_contact_author_address
; School of Chemistry,
  University of KwaZulu-Natal,
  Westville Campus, Private Bag X54001
  Durban 4000,
  South Africa
;
_publ_contact_author_email     bala@ukzn.ac.za
_publ_contact_author_fax     '+27312603091'
_publ_contact_author_phone     '+27312602616'
_publ_section_title
;
1-(4-Bromophenyl)ferrocene
;
loop_
    _publ_author_name
    _publ_author_address
    'Nyamori, Vincent O.'
; School of Chemistry,
  University of KwaZulu-Natal,
  Westville Campus, Private Bag X54001
  Durban 4000,
  South Africa
;
    'Bala, Muhammad D.'
; School of Chemistry,
  University of KwaZulu-Natal,
  Westville Campus, Private Bag X54001
  Durban 4000,
  South Africa
;
_publ_section_synopsis     .
data_I
_audit_creation_method     SHELXL-97
_chemical_name_systematic
;
1-(4-Bromophenyl)ferrocene
;
_chemical_name_common     ?
_chemical_formula_moiety     'C16 H13 Br Fe'
_chemical_formula_sum     'C16 H13 Br Fe'
_chemical_formula_iupac     '[Fe (C5 H5) (C11 H8 Br)]'
_chemical_formula_weight     341.02
_chemical_melting_point_gt     395
_chemical_melting_point_lt     396
_symmetry_cell_setting     monoclinic
_symmetry_space_group_name_H-M     'P 21/c'
_symmetry_space_group_name_Hall     '-P 2ybc'
loop_
    _symmetry_equiv_pos_as_xyz
    'x, y, z'
    '-x, y+1/2, -z+1/2'
    '-x, -y, -z'
    'x, -y-1/2, z-1/2'
_cell_length_a     16.4991(3)
_cell_length_b     9.9578(2)
_cell_length_c     7.92690(10)
_cell_angle_alpha     90.00
_cell_angle_beta     97.0840(10)
_cell_angle_gamma     90.00
_cell_volume     1292.41(4)
_cell_formula_units_Z     4
_cell_measurement_reflns_used     8414
_cell_measurement_theta_min     2.39
_cell_measurement_theta_max     28.43
_cell_measurement_temperature     173(2)
_exptl_crystal_description     plate
_exptl_crystal_colour     orange
_exptl_crystal_size_max     0.37
_exptl_crystal_size_mid     0.32
_exptl_crystal_size_min     0.07
_exptl_crystal_density_diffrn     1.753
_exptl_crystal_density_meas     ?
_exptl_crystal_density_method     'not measured'
_exptl_crystal_F_000     680
_exptl_absorpt_coefficient_mu     4.235
_exptl_absorpt_correction_type     integration
_exptl_absorpt_process_details     '(XPREP; Bruker, 2005)'
_exptl_absorpt_correction_T_min     0.3033
_exptl_absorpt_correction_T_max     0.7559
_exptl_special_details
;
;
_diffrn_ambient_temperature     173(2)
_diffrn_radiation_type     MoK\a
_diffrn_radiation_wavelength     0.71073
_diffrn_radiation_source     'fine-focus sealed tube'
_diffrn_radiation_monochromator     graphite
_diffrn_measurement_device_type     'Bruker APEXII CCD area-detector'
_diffrn_measurement_method     '\f and \w'
_diffrn_detector_area_resol_mean     10.0
_diffrn_reflns_number     15480
_diffrn_reflns_av_R_equivalents     0.0387
_diffrn_reflns_av_sigmaI/netI     0.0232
_diffrn_reflns_theta_min     1.24
_diffrn_reflns_theta_max     28.00
_diffrn_reflns_theta_full     28.00
_diffrn_measured_fraction_theta_max     1.000
_diffrn_measured_fraction_theta_full     1.000
_diffrn_reflns_limit_h_min     -21
_diffrn_reflns_limit_h_max     21
_diffrn_reflns_limit_k_min     -13
_diffrn_reflns_limit_k_max     13
_diffrn_reflns_limit_l_min     -10
_diffrn_reflns_limit_l_max     10
_diffrn_standards_number     0
_diffrn_standards_interval_count     .
_diffrn_standards_interval_time     .
_diffrn_standards_decay_%     .
_refine_special_details
;
 Refinement of F^2^ against ALL reflections.  The weighted R-factor wR and
 goodness of fit S are based on F^2^, conventional R-factors R are based
 on F, with F set to zero for negative F^2^. The threshold expression of
 F^2^ > 2sigma(F^2^) is used only for calculating R-factors(gt) etc. and is
 not relevant to the choice of reflections for refinement.  R-factors based
 on F^2^ are statistically about twice as large as those based on F, and R-
 factors based on ALL data will be even larger.
;
_reflns_number_total     3126
_reflns_number_gt     2775
_reflns_threshold_expression     I>2\s(I)
_refine_ls_structure_factor_coef     Fsqd
_refine_ls_matrix_type     full
_refine_ls_R_factor_all     0.0348
_refine_ls_R_factor_gt     0.0297
_refine_ls_wR_factor_gt     0.0739
_refine_ls_wR_factor_ref     0.0752
_refine_ls_goodness_of_fit_ref     1.152
_refine_ls_restrained_S_all     1.152
_refine_ls_number_reflns     3126
_refine_ls_number_parameters     163
_refine_ls_number_restraints     0
_refine_ls_hydrogen_treatment     constr
_refine_ls_weighting_scheme     calc
_refine_ls_weighting_details
         'calc w=1/[\s^2^(Fo^2^)+(0.0124P)^2^+2.8125P] where P=(Fo^2^+2Fc^2^)/3'
_atom_sites_solution_hydrogens     geom
_atom_sites_solution_primary     direct
_atom_sites_solution_secondary     difmap
_refine_ls_shift/su_max     0.001
_refine_ls_shift/su_mean     0.000
_refine_diff_density_max     0.533
_refine_diff_density_min     -0.399
_refine_ls_extinction_method     none
_refine_ls_extinction_coef     ?
loop_
    _atom_type_symbol
    _atom_type_description
    _atom_type_scat_dispersion_real
    _atom_type_scat_dispersion_imag
    _atom_type_scat_source
    'C' 'C' 0.0033 0.0016
                         'International Tables Vol C Tables 4.2.6.8 and 6.1.1.4'
    'H' 'H' 0.0000 0.0000
                         'International Tables Vol C Tables 4.2.6.8 and 6.1.1.4'
    'Fe' 'Fe' 0.3463 0.8444
                         'International Tables Vol C Tables 4.2.6.8 and 6.1.1.4'
    'Br' 'Br' -0.2901 2.4595
                         'International Tables Vol C Tables 4.2.6.8 and 6.1.1.4'
_computing_data_collection     'APEX2 (Bruker, 2005)'
_computing_cell_refinement     'SAINT-Plus (Bruker, 2005)'
_computing_data_reduction     'SAINT-Plus (Bruker, 2005)'
_computing_structure_solution     'SHELXTL (Sheldrick, 2008)'
_computing_structure_refinement     'SHELXTL (Sheldrick, 2008)'
_computing_molecular_graphics
                              'PLATON (Spek, 2003) and ORTEP-3 (Farrugia, 1997)'
_computing_publication_material     'SHELXTL (Sheldrick, 2008)'
loop_
    _atom_site_type_symbol
    _atom_site_label
    _atom_site_fract_x
    _atom_site_fract_y
    _atom_site_fract_z
    _atom_site_U_iso_or_equiv
    _atom_site_adp_type
    _atom_site_calc_flag
    _atom_site_refinement_flags
    _atom_site_occupancy
    _atom_site_disorder_assembly
    _atom_site_disorder_group
    Br Br -0.055964(19) 0.43903(4) -0.29425(5) 0.04324(11) Uani d . 1 . .
    Fe Fe 0.35189(2) 0.48664(4) 0.27601(5) 0.01850(9) Uani d . 1 . .
    C C1 0.27574(19) 0.6354(3) 0.3370(4) 0.0346(7) Uani d . 1 . .
    H H1 0.2256 0.6612 0.2732 0.042 Uiso calc R 1 . .
    C C2 0.3538(2) 0.6885(3) 0.3185(4) 0.0307(7) Uani d . 1 . .
    H H2 0.3653 0.7560 0.2401 0.037 Uiso calc R 1 . .
    C C3 0.41137(19) 0.6237(3) 0.4365(4) 0.0308(6) Uani d . 1 . .
    H H3 0.4686 0.6397 0.4520 0.037 Uiso calc R 1 . .
    C C4 0.3689(2) 0.5298(3) 0.5287(4) 0.0334(7) Uani d . 1 . .
    H H4 0.3925 0.4720 0.6167 0.040 Uiso calc R 1 . .
    C C5 0.2854(2) 0.5381(3) 0.4659(4) 0.0360(7) Uani d . 1 . .
    H H5 0.2428 0.4865 0.5043 0.043 Uiso calc R 1 . .
    C C6 0.29438(16) 0.3883(3) 0.0676(3) 0.0208(5) Uani d . 1 . .
    C C7 0.36479(16) 0.4587(3) 0.0264(3) 0.0225(5) Uani d . 1 . .
    H H7 0.3652 0.5272 -0.0568 0.027 Uiso calc R 1 . .
    C C8 0.43450(17) 0.4078(3) 0.1324(4) 0.0261(6) Uani d . 1 . .
    H H8 0.4894 0.4363 0.1313 0.031 Uiso calc R 1 . .
    C C9 0.40733(18) 0.3072(3) 0.2393(4) 0.0258(6) Uani d . 1 . .
    H H9 0.4408 0.2569 0.3226 0.031 Uiso calc R 1 . .
    C C10 0.32169(18) 0.2951(3) 0.2001(4) 0.0237(6) Uani d . 1 . .
    H H10 0.2879 0.2350 0.2529 0.028 Uiso calc R 1 . .
    C C11 0.20996(16) 0.4044(3) -0.0135(3) 0.0213(5) Uani d . 1 . .
    C C12 0.18754(19) 0.5119(3) -0.1218(4) 0.0309(6) Uani d . 1 . .
    H H12 0.2269 0.5785 -0.1392 0.037 Uiso calc R 1 . .
    C C13 0.1081(2) 0.5237(3) -0.2055(4) 0.0340(7) Uani d . 1 . .
    H H13 0.0933 0.5970 -0.2797 0.041 Uiso calc R 1 . .
    C C14 0.05166(17) 0.4264(3) -0.1775(4) 0.0295(6) Uani d . 1 . .
    C C15 0.07133(19) 0.3200(3) -0.0704(4) 0.0337(7) Uani d . 1 . .
    H H15 0.0314 0.2545 -0.0526 0.040 Uiso calc R 1 . .
    C C16 0.15020(18) 0.3097(3) 0.0114(4) 0.0285(6) Uani d . 1 . .
    H H16 0.1640 0.2364 0.0862 0.034 Uiso calc R 1 . .
loop_
    _atom_site_aniso_label
    _atom_site_aniso_U_11
    _atom_site_aniso_U_22
    _atom_site_aniso_U_33
    _atom_site_aniso_U_12
    _atom_site_aniso_U_13
    _atom_site_aniso_U_23
    Br 0.02264(15) 0.0582(2) 0.0466(2) 0.00362(14) -0.00493(13) -0.00758(17)
    Fe 0.02091(18) 0.01753(18) 0.01723(19) -0.00139(14) 0.00303(14) -0.00126(14)
    C1 0.0301(15) 0.0309(16) 0.0423(19) 0.0082(13) 0.0019(13) -0.0127(14)
    C2 0.0456(18) 0.0172(13) 0.0304(16) -0.0021(12) 0.0082(14) -0.0022(11)
    C3 0.0297(15) 0.0293(15) 0.0330(16) -0.0040(12) 0.0022(12) -0.0130(12)
    C4 0.054(2) 0.0295(15) 0.0171(14) 0.0031(14) 0.0049(13) -0.0048(11)
    C5 0.0425(18) 0.0341(17) 0.0358(18) -0.0090(14) 0.0226(14) -0.0120(14)
    C6 0.0250(13) 0.0199(12) 0.0178(13) -0.0013(10) 0.0036(10) -0.0017(10)
    C7 0.0237(13) 0.0271(14) 0.0174(13) -0.0009(11) 0.0057(10) -0.0008(10)
    C8 0.0214(13) 0.0325(15) 0.0243(14) 0.0014(11) 0.0026(11) -0.0061(11)
    C9 0.0294(14) 0.0239(13) 0.0231(14) 0.0055(11) -0.0015(11) -0.0036(11)
    C10 0.0313(14) 0.0180(12) 0.0217(14) -0.0025(11) 0.0023(11) -0.0018(10)
    C11 0.0231(13) 0.0225(13) 0.0187(13) -0.0003(10) 0.0037(10) -0.0032(10)
    C12 0.0292(15) 0.0301(15) 0.0325(16) -0.0060(12) -0.0003(12) 0.0061(12)
    C13 0.0328(16) 0.0331(16) 0.0337(17) 0.0012(13) -0.0051(13) 0.0047(13)
    C14 0.0180(12) 0.0402(17) 0.0296(16) 0.0027(12) 0.0007(11) -0.0085(13)
    C15 0.0250(14) 0.0360(16) 0.0406(18) -0.0068(13) 0.0061(13) -0.0038(14)
    C16 0.0275(14) 0.0272(14) 0.0307(16) -0.0028(11) 0.0038(12) 0.0026(12)
_geom_special_details
;
 All esds (except the esd in the dihedral angle between two l.s. planes)
 are estimated using the full covariance matrix.  The cell esds are taken
 into account individually in the estimation of esds in distances, angles
 and torsion angles; correlations between esds in cell parameters are only
 used when they are defined by crystal symmetry.  An approximate (isotropic)
 treatment of cell esds is used for estimating esds involving l.s. planes.
;
loop_
    _geom_bond_atom_site_label_1
    _geom_bond_atom_site_label_2
    _geom_bond_site_symmetry_2
    _geom_bond_distance
    _geom_bond_publ_flag
    Br C14 . 1.902(3) ?
    Fe C3 . 2.033(3) ?
    Fe C4 . 2.034(3) ?
    Fe C5 . 2.035(3) ?
    Fe C7 . 2.035(3) ?
    Fe C2 . 2.037(3) ?
    Fe C8 . 2.038(3) ?
    Fe C1 . 2.039(3) ?
    Fe C10 . 2.043(3) ?
    Fe C9 . 2.044(3) ?
    Fe C6 . 2.050(3) ?
    C1 C5 . 1.403(5) ?
    C1 C2 . 1.417(4) ?
    C1 H1 . 0.9500 ?
    C2 C3 . 1.405(4) ?
    C2 H2 . 0.9500 ?
    C3 C4 . 1.424(5) ?
    C3 H3 . 0.9500 ?
    C4 C5 . 1.408(5) ?
    C4 H4 . 0.9500 ?
    C5 H5 . 0.9500 ?
    C6 C7 . 1.429(4) ?
    C6 C10 . 1.432(4) ?
    C6 C11 . 1.469(4) ?
    C7 C8 . 1.431(4) ?
    C7 H7 . 0.9500 ?
    C8 C9 . 1.420(4) ?
    C8 H8 . 0.9500 ?
    C9 C10 . 1.414(4) ?
    C9 H9 . 0.9500 ?
    C10 H10 . 0.9500 ?
    C11 C12 . 1.394(4) ?
    C11 C16 . 1.396(4) ?
    C12 C13 . 1.399(4) ?
    C12 H12 . 0.9500 ?
    C13 C14 . 1.381(4) ?
    C13 H13 . 0.9500 ?
    C14 C15 . 1.371(5) ?
    C15 C16 . 1.384(4) ?
    C15 H15 . 0.9500 ?
    C16 H16 . 0.9500 ?
loop_
    _geom_angle_atom_site_label_1
    _geom_angle_atom_site_label_2
    _geom_angle_atom_site_label_3
    _geom_angle_site_symmetry_1
    _geom_angle_site_symmetry_3
    _geom_angle
    _geom_angle_publ_flag
    C3 Fe C4 . . 40.98(13) ?
    C3 Fe C5 . . 68.36(13) ?
    C4 Fe C5 . . 40.50(14) ?
    C3 Fe C7 . . 126.85(12) ?
    C4 Fe C7 . . 165.51(13) ?
    C5 Fe C7 . . 152.17(14) ?
    C3 Fe C2 . . 40.37(13) ?
    C4 Fe C2 . . 68.37(13) ?
    C5 Fe C2 . . 68.20(13) ?
    C7 Fe C2 . . 107.11(12) ?
    C3 Fe C8 . . 107.68(12) ?
    C4 Fe C8 . . 127.68(13) ?
    C5 Fe C8 . . 165.74(14) ?
    C7 Fe C8 . . 41.13(11) ?
    C2 Fe C8 . . 118.32(13) ?
    C3 Fe C1 . . 68.17(13) ?
    C4 Fe C1 . . 68.10(14) ?
    C5 Fe C1 . . 40.30(14) ?
    C7 Fe C1 . . 118.13(13) ?
    C2 Fe C1 . . 40.69(13) ?
    C8 Fe C1 . . 152.45(14) ?
    C3 Fe C10 . . 153.13(12) ?
    C4 Fe C10 . . 119.09(12) ?
    C5 Fe C10 . . 108.57(12) ?
    C7 Fe C10 . . 68.70(11) ?
    C2 Fe C10 . . 165.43(12) ?
    C8 Fe C10 . . 68.36(12) ?
    C1 Fe C10 . . 127.81(13) ?
    C3 Fe C9 . . 119.06(12) ?
    C4 Fe C9 . . 108.37(12) ?
    C5 Fe C9 . . 128.08(13) ?
    C7 Fe C9 . . 68.88(11) ?
    C2 Fe C9 . . 152.56(13) ?
    C8 Fe C9 . . 40.70(12) ?
    C1 Fe C9 . . 165.56(13) ?
    C10 Fe C9 . . 40.48(11) ?
    C3 Fe C6 . . 164.67(12) ?
    C4 Fe C6 . . 152.67(12) ?
    C5 Fe C6 . . 118.56(12) ?
    C7 Fe C6 . . 40.94(10) ?
    C2 Fe C6 . . 126.92(12) ?
    C8 Fe C6 . . 68.94(11) ?
    C1 Fe C6 . . 107.50(12) ?
    C10 Fe C6 . . 40.95(11) ?
    C9 Fe C6 . . 68.80(11) ?
    C5 C1 C2 . . 108.1(3) ?
    C5 C1 Fe . . 69.70(18) ?
    C2 C1 Fe . . 69.60(17) ?
    C5 C1 H1 . . 126.0 ?
    C2 C1 H1 . . 126.0 ?
    Fe C1 H1 . . 126.3 ?
    C3 C2 C1 . . 107.9(3) ?
    C3 C2 Fe . . 69.66(17) ?
    C1 C2 Fe . . 69.71(17) ?
    C3 C2 H2 . . 126.0 ?
    C1 C2 H2 . . 126.0 ?
    Fe C2 H2 . . 126.2 ?
    C2 C3 C4 . . 108.0(3) ?
    C2 C3 Fe . . 69.96(17) ?
    C4 C3 Fe . . 69.53(17) ?
    C2 C3 H3 . . 126.0 ?
    C4 C3 H3 . . 126.0 ?
    Fe C3 H3 . . 126.1 ?
    C5 C4 C3 . . 107.6(3) ?
    C5 C4 Fe . . 69.79(18) ?
    C3 C4 Fe . . 69.49(17) ?
    C5 C4 H4 . . 126.2 ?
    C3 C4 H4 . . 126.2 ?
    Fe C4 H4 . . 126.1 ?
    C1 C5 C4 . . 108.4(3) ?
    C1 C5 Fe . . 69.99(17) ?
    C4 C5 Fe . . 69.71(17) ?
    C1 C5 H5 . . 125.8 ?
    C4 C5 H5 . . 125.8 ?
    Fe C5 H5 . . 126.1 ?
    C7 C6 C10 . . 107.1(2) ?
    C7 C6 C11 . . 126.9(2) ?
    C10 C6 C11 . . 126.0(2) ?
    C7 C6 Fe . . 68.97(15) ?
    C10 C6 Fe . . 69.28(15) ?
    C11 C6 Fe . . 128.33(19) ?
    C6 C7 C8 . . 108.0(2) ?
    C6 C7 Fe . . 70.09(15) ?
    C8 C7 Fe . . 69.56(16) ?
    C6 C7 H7 . . 126.0 ?
    C8 C7 H7 . . 126.0 ?
    Fe C7 H7 . . 125.9 ?
    C9 C8 C7 . . 108.1(2) ?
    C9 C8 Fe . . 69.89(16) ?
    C7 C8 Fe . . 69.32(15) ?
    C9 C8 H8 . . 126.0 ?
    C7 C8 H8 . . 126.0 ?
    Fe C8 H8 . . 126.4 ?
    C10 C9 C8 . . 108.0(2) ?
    C10 C9 Fe . . 69.72(16) ?
    C8 C9 Fe . . 69.41(16) ?
    C10 C9 H9 . . 126.0 ?
    C8 C9 H9 . . 126.0 ?
    Fe C9 H9 . . 126.5 ?
    C9 C10 C6 . . 108.7(2) ?
    C9 C10 Fe . . 69.81(16) ?
    C6 C10 Fe . . 69.77(15) ?
    C9 C10 H10 . . 125.6 ?
    C6 C10 H10 . . 125.6 ?
    Fe C10 H10 . . 126.4 ?
    C12 C11 C16 . . 117.9(3) ?
    C12 C11 C6 . . 121.3(2) ?
    C16 C11 C6 . . 120.8(3) ?
    C11 C12 C13 . . 121.2(3) ?
    C11 C12 H12 . . 119.4 ?
    C13 C12 H12 . . 119.4 ?
    C14 C13 C12 . . 118.4(3) ?
    C14 C13 H13 . . 120.8 ?
    C12 C13 H13 . . 120.8 ?
    C15 C14 C13 . . 121.9(3) ?
    C15 C14 Br . . 119.2(2) ?
    C13 C14 Br . . 118.9(2) ?
    C14 C15 C16 . . 119.0(3) ?
    C14 C15 H15 . . 120.5 ?
    C16 C15 H15 . . 120.5 ?
    C15 C16 C11 . . 121.5(3) ?
    C15 C16 H16 . . 119.2 ?
    C11 C16 H16 . . 119.2 ?
loop_
    _geom_torsion_atom_site_label_1
    _geom_torsion_atom_site_label_2
    _geom_torsion_atom_site_label_3
    _geom_torsion_atom_site_label_4
    _geom_torsion_site_symmetry_1
    _geom_torsion_site_symmetry_2
    _geom_torsion_site_symmetry_3
    _geom_torsion_site_symmetry_4
    _geom_torsion
    _geom_torsion_publ_flag
    C3 Fe C1 C5 . . . . -81.8(2) ?
    C4 Fe C1 C5 . . . . -37.5(2) ?
    C7 Fe C1 C5 . . . . 156.93(19) ?
    C2 Fe C1 C5 . . . . -119.4(3) ?
    C8 Fe C1 C5 . . . . -168.4(2) ?
    C10 Fe C1 C5 . . . . 73.0(2) ?
    C9 Fe C1 C5 . . . . 41.0(6) ?
    C6 Fe C1 C5 . . . . 113.8(2) ?
    C3 Fe C1 C2 . . . . 37.54(19) ?
    C4 Fe C1 C2 . . . . 81.9(2) ?
    C5 Fe C1 C2 . . . . 119.4(3) ?
    C7 Fe C1 C2 . . . . -83.7(2) ?
    C8 Fe C1 C2 . . . . -49.0(3) ?
    C10 Fe C1 C2 . . . . -167.57(17) ?
    C9 Fe C1 C2 . . . . 160.4(4) ?
    C6 Fe C1 C2 . . . . -126.84(18) ?
    C5 C1 C2 C3 . . . . -0.1(3) ?
    Fe C1 C2 C3 . . . . -59.4(2) ?
    C5 C1 C2 Fe . . . . 59.3(2) ?
    C4 Fe C2 C3 . . . . 38.05(19) ?
    C5 Fe C2 C3 . . . . 81.8(2) ?
    C7 Fe C2 C3 . . . . -127.35(18) ?
    C8 Fe C2 C3 . . . . -84.2(2) ?
    C1 Fe C2 C3 . . . . 119.2(3) ?
    C10 Fe C2 C3 . . . . 161.7(4) ?
    C9 Fe C2 C3 . . . . -50.4(3) ?
    C6 Fe C2 C3 . . . . -168.12(17) ?
    C3 Fe C2 C1 . . . . -119.2(3) ?
    C4 Fe C2 C1 . . . . -81.1(2) ?
    C5 Fe C2 C1 . . . . -37.4(2) ?
    C7 Fe C2 C1 . . . . 113.5(2) ?
    C8 Fe C2 C1 . . . . 156.65(19) ?
    C10 Fe C2 C1 . . . . 42.5(5) ?
    C9 Fe C2 C1 . . . . -169.5(2) ?
    C6 Fe C2 C1 . . . . 72.7(2) ?
    C1 C2 C3 C4 . . . . 0.0(3) ?
    Fe C2 C3 C4 . . . . -59.4(2) ?
    C1 C2 C3 Fe . . . . 59.4(2) ?
    C4 Fe C3 C2 . . . . -119.1(3) ?
    C5 Fe C3 C2 . . . . -81.4(2) ?
    C7 Fe C3 C2 . . . . 71.7(2) ?
    C8 Fe C3 C2 . . . . 113.20(19) ?
    C1 Fe C3 C2 . . . . -37.82(19) ?
    C10 Fe C3 C2 . . . . -169.9(2) ?
    C9 Fe C3 C2 . . . . 156.04(18) ?
    C6 Fe C3 C2 . . . . 38.5(5) ?
    C5 Fe C3 C4 . . . . 37.7(2) ?
    C7 Fe C3 C4 . . . . -169.18(18) ?
    C2 Fe C3 C4 . . . . 119.1(3) ?
    C8 Fe C3 C4 . . . . -127.70(19) ?
    C1 Fe C3 C4 . . . . 81.3(2) ?
    C10 Fe C3 C4 . . . . -50.8(3) ?
    C9 Fe C3 C4 . . . . -84.9(2) ?
    C6 Fe C3 C4 . . . . 157.6(4) ?
    C2 C3 C4 C5 . . . . 0.0(3) ?
    Fe C3 C4 C5 . . . . -59.6(2) ?
    C2 C3 C4 Fe . . . . 59.6(2) ?
    C3 Fe C4 C5 . . . . 118.8(3) ?
    C7 Fe C4 C5 . . . . 155.7(4) ?
    C2 Fe C4 C5 . . . . 81.3(2) ?
    C8 Fe C4 C5 . . . . -168.89(19) ?
    C1 Fe C4 C5 . . . . 37.35(19) ?
    C10 Fe C4 C5 . . . . -84.8(2) ?
    C9 Fe C4 C5 . . . . -127.73(19) ?
    C6 Fe C4 C5 . . . . -48.5(3) ?
    C5 Fe C4 C3 . . . . -118.8(3) ?
    C7 Fe C4 C3 . . . . 36.9(6) ?
    C2 Fe C4 C3 . . . . -37.50(18) ?
    C8 Fe C4 C3 . . . . 72.3(2) ?
    C1 Fe C4 C3 . . . . -81.5(2) ?
    C10 Fe C4 C3 . . . . 156.36(18) ?
    C9 Fe C4 C3 . . . . 113.45(19) ?
    C6 Fe C4 C3 . . . . -167.3(2) ?
    C2 C1 C5 C4 . . . . 0.1(3) ?
    Fe C1 C5 C4 . . . . 59.3(2) ?
    C2 C1 C5 Fe . . . . -59.2(2) ?
    C3 C4 C5 C1 . . . . -0.1(3) ?
    Fe C4 C5 C1 . . . . -59.5(2) ?
    C3 C4 C5 Fe . . . . 59.4(2) ?
    C3 Fe C5 C1 . . . . 81.3(2) ?
    C4 Fe C5 C1 . . . . 119.5(3) ?
    C7 Fe C5 C1 . . . . -47.8(3) ?
    C2 Fe C5 C1 . . . . 37.72(19) ?
    C8 Fe C5 C1 . . . . 157.7(5) ?
    C10 Fe C5 C1 . . . . -127.14(19) ?
    C9 Fe C5 C1 . . . . -168.01(18) ?
    C6 Fe C5 C1 . . . . -83.5(2) ?
    C3 Fe C5 C4 . . . . -38.18(19) ?
    C7 Fe C5 C4 . . . . -167.3(2) ?
    C2 Fe C5 C4 . . . . -81.8(2) ?
    C8 Fe C5 C4 . . . . 38.2(6) ?
    C1 Fe C5 C4 . . . . -119.5(3) ?
    C10 Fe C5 C4 . . . . 113.35(19) ?
    C9 Fe C5 C4 . . . . 72.5(2) ?
    C6 Fe C5 C4 . . . . 156.95(18) ?
    C3 Fe C6 C7 . . . . 42.0(5) ?
    C4 Fe C6 C7 . . . . -171.0(2) ?
    C5 Fe C6 C7 . . . . 155.38(18) ?
    C2 Fe C6 C7 . . . . 72.3(2) ?
    C8 Fe C6 C7 . . . . -38.01(16) ?
    C1 Fe C6 C7 . . . . 113.01(18) ?
    C10 Fe C6 C7 . . . . -118.9(2) ?
    C9 Fe C6 C7 . . . . -81.79(17) ?
    C3 Fe C6 C10 . . . . 160.8(4) ?
    C4 Fe C6 C10 . . . . -52.1(3) ?
    C5 Fe C6 C10 . . . . -85.8(2) ?
    C7 Fe C6 C10 . . . . 118.9(2) ?
    C2 Fe C6 C10 . . . . -168.88(17) ?
    C8 Fe C6 C10 . . . . 80.85(18) ?
    C1 Fe C6 C10 . . . . -128.13(18) ?
    C9 Fe C6 C10 . . . . 37.07(17) ?
    C3 Fe C6 C11 . . . . -79.1(5) ?
    C4 Fe C6 C11 . . . . 68.0(4) ?
    C5 Fe C6 C11 . . . . 34.3(3) ?
    C7 Fe C6 C11 . . . . -121.0(3) ?
    C2 Fe C6 C11 . . . . -48.8(3) ?
    C8 Fe C6 C11 . . . . -159.0(3) ?
    C1 Fe C6 C11 . . . . -8.0(3) ?
    C10 Fe C6 C11 . . . . 120.1(3) ?
    C9 Fe C6 C11 . . . . 157.2(3) ?
    C10 C6 C7 C8 . . . . 0.4(3) ?
    C11 C6 C7 C8 . . . . -177.7(2) ?
    Fe C6 C7 C8 . . . . 59.43(19) ?
    C10 C6 C7 Fe . . . . -59.00(18) ?
    C11 C6 C7 Fe . . . . 122.8(3) ?
    C3 Fe C7 C6 . . . . -167.24(17) ?
    C4 Fe C7 C6 . . . . 163.3(4) ?
    C5 Fe C7 C6 . . . . -51.6(3) ?
    C2 Fe C7 C6 . . . . -127.18(17) ?
    C8 Fe C7 C6 . . . . 119.1(2) ?
    C1 Fe C7 C6 . . . . -84.50(19) ?
    C10 Fe C7 C6 . . . . 38.03(16) ?
    C9 Fe C7 C6 . . . . 81.59(17) ?
    C3 Fe C7 C8 . . . . 73.7(2) ?
    C4 Fe C7 C8 . . . . 44.2(5) ?
    C5 Fe C7 C8 . . . . -170.7(2) ?
    C2 Fe C7 C8 . . . . 113.71(18) ?
    C1 Fe C7 C8 . . . . 156.39(18) ?
    C10 Fe C7 C8 . . . . -81.08(18) ?
    C9 Fe C7 C8 . . . . -37.51(17) ?
    C6 Fe C7 C8 . . . . -119.1(2) ?
    C6 C7 C8 C9 . . . . -0.4(3) ?
    Fe C7 C8 C9 . . . . 59.35(19) ?
    C6 C7 C8 Fe . . . . -59.76(18) ?
    C3 Fe C8 C9 . . . . 114.28(18) ?
    C4 Fe C8 C9 . . . . 73.3(2) ?
    C5 Fe C8 C9 . . . . 42.8(6) ?
    C7 Fe C8 C9 . . . . -119.4(2) ?
    C2 Fe C8 C9 . . . . 156.84(17) ?
    C1 Fe C8 C9 . . . . -169.2(2) ?
    C10 Fe C8 C9 . . . . -37.46(16) ?
    C6 Fe C8 C9 . . . . -81.58(18) ?
    C3 Fe C8 C7 . . . . -126.30(17) ?
    C4 Fe C8 C7 . . . . -167.27(17) ?
    C5 Fe C8 C7 . . . . 162.2(5) ?
    C2 Fe C8 C7 . . . . -83.74(19) ?
    C1 Fe C8 C7 . . . . -49.8(3) ?
    C10 Fe C8 C7 . . . . 81.96(17) ?
    C9 Fe C8 C7 . . . . 119.4(2) ?
    C6 Fe C8 C7 . . . . 37.84(16) ?
    C7 C8 C9 C10 . . . . 0.2(3) ?
    Fe C8 C9 C10 . . . . 59.22(19) ?
    C7 C8 C9 Fe . . . . -59.00(19) ?
    C3 Fe C9 C10 . . . . 157.07(17) ?
    C4 Fe C9 C10 . . . . 113.59(18) ?
    C5 Fe C9 C10 . . . . 72.8(2) ?
    C7 Fe C9 C10 . . . . -81.54(17) ?
    C2 Fe C9 C10 . . . . -168.1(2) ?
    C8 Fe C9 C10 . . . . -119.4(2) ?
    C1 Fe C9 C10 . . . . 40.2(6) ?
    C6 Fe C9 C10 . . . . -37.49(16) ?
    C3 Fe C9 C8 . . . . -83.5(2) ?
    C4 Fe C9 C8 . . . . -126.99(18) ?
    C5 Fe C9 C8 . . . . -167.72(18) ?
    C7 Fe C9 C8 . . . . 37.89(16) ?
    C2 Fe C9 C8 . . . . -48.7(3) ?
    C1 Fe C9 C8 . . . . 159.7(5) ?
    C10 Fe C9 C8 . . . . 119.4(2) ?
    C6 Fe C9 C8 . . . . 81.94(17) ?
    C8 C9 C10 C6 . . . . 0.0(3) ?
    Fe C9 C10 C6 . . . . 59.08(19) ?
    C8 C9 C10 Fe . . . . -59.03(19) ?
    C7 C6 C10 C9 . . . . -0.3(3) ?
    C11 C6 C10 C9 . . . . 177.9(2) ?
    Fe C6 C10 C9 . . . . -59.10(19) ?
    C7 C6 C10 Fe . . . . 58.80(18) ?
    C11 C6 C10 Fe . . . . -123.0(3) ?
    C3 Fe C10 C9 . . . . -48.9(3) ?
    C4 Fe C10 C9 . . . . -84.5(2) ?
    C5 Fe C10 C9 . . . . -127.49(19) ?
    C7 Fe C10 C9 . . . . 82.01(18) ?
    C2 Fe C10 C9 . . . . 157.9(4) ?
    C8 Fe C10 C9 . . . . 37.67(17) ?
    C1 Fe C10 C9 . . . . -168.24(18) ?
    C6 Fe C10 C9 . . . . 120.0(2) ?
    C3 Fe C10 C6 . . . . -168.9(2) ?
    C4 Fe C10 C6 . . . . 155.50(17) ?
    C5 Fe C10 C6 . . . . 112.47(18) ?
    C7 Fe C10 C6 . . . . -38.02(16) ?
    C2 Fe C10 C6 . . . . 37.8(5) ?
    C8 Fe C10 C6 . . . . -82.37(17) ?
    C1 Fe C10 C6 . . . . 71.7(2) ?
    C9 Fe C10 C6 . . . . -120.0(2) ?
    C7 C6 C11 C12 . . . . -12.5(4) ?
    C10 C6 C11 C12 . . . . 169.7(3) ?
    Fe C6 C11 C12 . . . . 78.7(3) ?
    C7 C6 C11 C16 . . . . 165.4(3) ?
    C10 C6 C11 C16 . . . . -12.4(4) ?
    Fe C6 C11 C16 . . . . -103.4(3) ?
    C16 C11 C12 C13 . . . . -1.1(5) ?
    C6 C11 C12 C13 . . . . 176.9(3) ?
    C11 C12 C13 C14 . . . . 0.4(5) ?
    C12 C13 C14 C15 . . . . 0.3(5) ?
    C12 C13 C14 Br . . . . -178.6(2) ?
    C13 C14 C15 C16 . . . . -0.3(5) ?
    Br C14 C15 C16 . . . . 178.6(2) ?
    C14 C15 C16 C11 . . . . -0.4(5) ?
    C12 C11 C16 C15 . . . . 1.0(4) ?
    C6 C11 C16 C15 . . . . -176.9(3) ?
loop_
    _geom_hbond_atom_site_label_D
    _geom_hbond_atom_site_label_H
    _geom_hbond_atom_site_label_A
    _geom_hbond_site_symmetry_A
    _geom_hbond_distance_DH
    _geom_hbond_distance_HA
    _geom_hbond_distance_DA
    _geom_hbond_angle_DHA
    C2 H2 Cg1 4_575 0.95 2.90 3.780(4) 153.9
