# Supplementary material for: 1-(4-Bromo­phen­yl)ferrocene
Source: Acta Crystallogr Sect E Struct Rep Online. 2008 Oct 9;64(Pt 11):m1376. doi: 10.1107/S1600536808031759 (PMC2959700; doi:10.1107/S1600536808031759)
Supplement: Supplementary file 2 [file e-64-m1376-Isup2.hkl]

# 
# h,k,l, Fc-squared, Fo-squared, sigma(Fo-squared) and status flag 
# 
data_I
_shelx_title ' 7M_VC1B_0A IN P2(1)/C' 
_shelx_refln_list_code          4 
_shelx_F_calc_maximum      225.04 
_exptl_crystal_F_000       680.00 
_reflns_d_resolution_high  0.7570 
 
loop_ 
 _symmetry_equiv_pos_as_xyz 
 'x, y, z' 
 '-x, y+1/2, -z+1/2' 
 '-x, -y, -z' 
 'x, -y-1/2, z-1/2' 
 
_cell_length_a    16.4991 
_cell_length_b     9.9578 
_cell_length_c     7.9269 
_cell_angle_alpha  90.000 
_cell_angle_beta   97.084 
_cell_angle_gamma  90.000 
 
_shelx_F_squared_multiplier     1.000 
 
loop_ 
 _refln_index_h 
 _refln_index_k 
 _refln_index_l 
 _refln_F_squared_calc 
 _refln_F_squared_meas 
 _refln_F_squared_sigma 
 _refln_observed_status 
   1   0   0      262.34      121.05     50.07 o 
   2   0   0      281.84      340.42      5.17 o 
   3   0   0    45394.39    45773.24    731.53 o 
   4   0   0    13969.41    15621.17    258.71 o 
   5   0   0       45.95       71.44      4.08 o 
   6   0   0      378.39      425.80     10.54 o 
   7   0   0    22691.37    23595.04    289.71 o 
   8   0   0     7333.48     8182.08     99.64 o 
   9   0   0     6265.02     6994.18    102.02 o 
  10   0   0    15431.70    15266.15     84.51 o 
  11   0   0      144.67      202.34     15.72 o 
  12   0   0     1489.46     1479.06     40.84 o 
  13   0   0     3739.05     3742.38     43.87 o 
  14   0   0     5245.41     5277.07     79.70 o 
  15   0   0      327.69      385.68     16.97 o 
  16   0   0      160.02      184.39     14.37 o 
  17   0   0     6223.14     6316.40     50.33 o 
  18   0   0      644.57      686.56     22.33 o 
  19   0   0     1094.36     1202.79     27.23 o 
  20   0   0     2256.53     2339.08     35.86 o 
  21   0   0        4.38       53.48     14.71 o 
   1   1   0      990.89     1070.40      7.22 o 
   2   1   0       83.16       93.55      1.63 o 
   3   1   0       24.56       32.03      1.57 o 
   4   1   0     1439.69     1579.72     15.28 o 
   5   1   0     1299.90     1390.51     24.75 o 
   6   1   0     1125.77     1191.49     24.81 o 
   7   1   0       91.83      132.32      5.64 o 
   8   1   0        6.21        0.02      3.82 o 
   9   1   0      271.08      311.76      8.75 o 
  10   1   0      526.11      562.70     10.55 o 
  11   1   0       43.27       38.80      5.72 o 
  12   1   0        9.02       12.58      5.83 o 
  13   1   0      273.53      281.43     10.60 o 
  14   1   0      658.48      684.98     15.20 o 
  15   1   0      299.16      302.28     12.92 o 
  16   1   0      217.95      208.36     11.43 o 
  17   1   0       67.64       91.90     10.22 o 
  18   1   0       24.73       27.91      8.56 o 
  19   1   0       51.98       66.40      9.63 o 
  20   1   0       40.64       41.40      9.75 o 
  21   1   0       12.44       16.94     10.03 o 
   0   2   0    50643.22    49929.79   1196.70 o 
   1   2   0      999.74      969.29     16.02 o 
   2   2   0      551.88      576.86      6.99 o 
   3   2   0    13123.84    13372.25    189.78 o 
   4   2   0     2660.57     2853.32     49.53 o 
   5   2   0        7.06       16.91      2.61 o 
   6   2   0       95.79      107.25      5.15 o 
   7   2   0    18914.20    19796.83    403.95 o 
   8   2   0      484.49      482.07      8.67 o 
   9   2   0      943.29      996.91     17.21 o 
  10   2   0     8639.40     8571.23    143.07 o 
  11   2   0      451.75      504.51     12.06 o 
  12   2   0     1753.78     1792.30     35.47 o 
  13   2   0     3643.62     3759.88     53.96 o 
  14   2   0     1727.26     1771.14     20.19 o 
  15   2   0       10.43       10.48      7.19 o 
  16   2   0      208.81      205.21     10.04 o 
  17   2   0     3851.28     3809.02     32.19 o 
  18   2   0      284.04      304.13     16.38 o 
  19   2   0      312.66      291.32     14.57 o 
  20   2   0     1438.23     1497.91     21.89 o 
  21   2   0        2.71       18.19     11.11 o 
   1   3   0      983.14      977.08      8.47 o 
   2   3   0     7200.19     7423.60     58.54 o 
   3   3   0     5702.45     5795.48     93.28 o 
   4   3   0     6480.39     6813.51    102.42 o 
   5   3   0     7741.92     7760.27    116.74 o 
   6   3   0      951.75      892.70     18.35 o 
   7   3   0      629.84      596.36     12.21 o 
   8   3   0     3006.93     3130.87     52.84 o 
   9   3   0      432.29      411.91      8.95 o 
  10   3   0      664.93      705.44     13.87 o 
  11   3   0      957.04      929.31     21.95 o 
  12   3   0     3939.29     3980.33     76.72 o 
  13   3   0      351.46      368.24     11.98 o 
  14   3   0     2048.57     2041.96     45.11 o 
  15   3   0     1603.99     1599.03     33.58 o 
  16   3   0       65.62       60.32      8.79 o 
  17   3   0      182.66      203.26     11.08 o 
  18   3   0        7.42       14.17      8.81 o 
  19   3   0      315.10      338.57     17.76 o 
  20   3   0      332.33      379.36     17.58 o 
  21   3   0       85.89       93.07     13.05 o 
   0   4   0     6142.44     6077.23     57.01 o 
   1   4   0      848.04      860.24      7.15 o 
   2   4   0      483.10      477.60      4.79 o 
   3   4   0     5008.05     4891.49     54.56 o 
   4   4   0     7875.35     8222.20    103.29 o 
   5   4   0       35.98       39.90      3.44 o 
   6   4   0     5785.06     6244.24    105.27 o 
   7   4   0     6194.86     6253.85    119.95 o 
   8   4   0     1325.18     1425.57     29.78 o 
   9   4   0      692.17      724.12     14.48 o 
  10   4   0     2739.14     2825.94     54.13 o 
  11   4   0     1657.59     1724.01     24.52 o 
  12   4   0       13.42       11.92      6.50 o 
  13   4   0     1145.43     1168.02     29.15 o 
  14   4   0      161.66      150.59      9.40 o 
  15   4   0      134.01      150.96      9.92 o 
  16   4   0      101.43      100.69      9.84 o 
  17   4   0      657.72      675.27     16.43 o 
  18   4   0      164.05      170.94     11.85 o 
  19   4   0       50.75       46.41     10.62 o 
  20   4   0      367.70      394.64     17.85 o 
   1   5   0        6.69        7.91      2.23 o 
   2   5   0     8336.87     8376.34     56.78 o 
   3   5   0     2140.23     2151.20     13.78 o 
   4   5   0     3341.83     3390.02     38.78 o 
   5   5   0     6093.13     6077.41     73.72 o 
   6   5   0      700.16      634.81     16.90 o 
   7   5   0      817.11      827.44     11.00 o 
   8   5   0     1274.12     1274.61     21.88 o 
   9   5   0      702.68      742.96     17.53 o 
  10   5   0      351.91      354.35     11.35 o 
  11   5   0      137.70      139.39      8.48 o 
  12   5   0     3033.01     3111.96     73.97 o 
  13   5   0      916.42      930.79     20.28 o 
  14   5   0      611.62      651.12     18.72 o 
  15   5   0     1755.71     1765.03     37.16 o 
  16   5   0       99.88       91.34     10.28 o 
  17   5   0       46.94       47.73      9.94 o 
  18   5   0        3.42        1.78      9.67 o 
  19   5   0      300.34      337.11     17.64 o 
  20   5   0       69.82       50.51     12.66 o 
   0   6   0      594.82      568.14      9.07 o 
   1   6   0     4437.48     4348.63     38.46 o 
   2   6   0     2884.08     2910.94     22.02 o 
   3   6   0      899.43      820.96      8.54 o 
   4   6   0     4902.87     5058.18     61.51 o 
   5   6   0       38.67       27.67      3.34 o 
   6   6   0     3788.17     3956.01     55.17 o 
   7   6   0      361.41      355.53      8.69 o 
   8   6   0     3460.48     3460.15     59.49 o 
   9   6   0     1878.32     1896.76     41.13 o 
  10   6   0       40.73       49.19      6.55 o 
  11   6   0     2686.08     2757.77     68.28 o 
  12   6   0      660.10      656.40     19.79 o 
  13   6   0      487.34      508.17     13.18 o 
  14   6   0      180.72      181.37     10.11 o 
  15   6   0      121.26      142.75     10.40 o 
  16   6   0     1099.81     1101.83     33.16 o 
  17   6   0       69.14       71.99     10.99 o 
  18   6   0      961.20     1016.26     35.65 o 
  19   6   0      577.33      589.92     22.41 o 
   1   7   0        0.55       -1.98      3.16 o 
   2   7   0     1445.46     1383.04     12.02 o 
   3   7   0       83.76      113.06      4.71 o 
   4   7   0       96.63      104.40      4.56 o 
   5   7   0     2220.13     2227.28     21.04 o 
   6   7   0       23.87       32.07      4.54 o 
   7   7   0      255.66      247.30      9.15 o 
   8   7   0      353.48      371.57      9.73 o 
   9   7   0      396.78      365.39     10.07 o 
  10   7   0        0.96        4.40      6.08 o 
  11   7   0      471.83      501.74     13.31 o 
  12   7   0      112.13      125.44      8.53 o 
  13   7   0      349.21      345.89     13.21 o 
  14   7   0        3.78        4.88      7.56 o 
  15   7   0      735.08      780.53     19.58 o 
  16   7   0       54.11       51.01      9.71 o 
  17   7   0       66.24       61.03     10.33 o 
  18   7   0      113.03      114.84     13.10 o 
   0   8   0      207.21      222.14      9.14 o 
   1   8   0     3595.53     3639.35     43.99 o 
   2   8   0     2442.52     2538.04     23.42 o 
   3   8   0       22.01       11.60      4.04 o 
   4   8   0      357.48      334.80      7.46 o 
   5   8   0       81.56       85.89      5.45 o 
   6   8   0     1336.30     1361.71     14.33 o 
   7   8   0      102.22      123.48      7.01 o 
   8   8   0     1636.45     1706.68     36.17 o 
   9   8   0     2084.33     2103.56     43.41 o 
  10   8   0      350.09      359.54     11.62 o 
  11   8   0     1933.34     2009.65     47.81 o 
  12   8   0      123.87      132.88      9.36 o 
  13   8   0      524.34      565.76     15.14 o 
  14   8   0       49.37       61.81      9.41 o 
  15   8   0      251.92      267.62     12.26 o 
  16   8   0      752.17      779.25     24.90 o 
  17   8   0        2.22       -1.26     11.39 o 
   1   9   0       13.07       16.54      4.57 o 
   2   9   0      499.40      479.64      8.49 o 
   3   9   0       62.47       63.56      5.22 o 
   4   9   0      677.50      702.44      9.69 o 
   5   9   0      658.50      662.28     10.61 o 
   6   9   0      802.87      813.76     12.59 o 
   7   9   0       82.74       86.98      6.74 o 
   8   9   0     1001.43     1050.54     17.28 o 
   9   9   0     1009.46      967.08     31.71 o 
  10   9   0       85.44      107.52      9.55 o 
  11   9   0      438.86      465.17     13.41 o 
  12   9   0      233.82      262.48     12.46 o 
  13   9   0      181.06      199.77     12.55 o 
  14   9   0       24.88       23.39     10.79 o 
  15   9   0       81.63       87.02     12.88 o 
   0  10   0      596.65      604.56     17.10 o 
   1  10   0     1004.55     1015.59     14.31 o 
   2  10   0      593.36      578.66     11.87 o 
   3  10   0       49.01       41.07      6.94 o 
   4  10   0      677.34      698.68     13.03 o 
   5  10   0       79.72       79.52      8.85 o 
   6  10   0      695.84      694.45     14.62 o 
   7  10   0       34.87       43.04      8.50 o 
   8  10   0       54.32       56.94     10.28 o 
   9  10   0      995.72      970.42     20.09 o 
  10  10   0        1.32        3.43     10.41 o 
  11  10   0      127.67      135.24     12.64 o 
  12  10   0      225.41      241.35     15.55 o 
  13  10   0       93.69       91.96     13.15 o 
  14  10   0      122.99      163.57     15.06 o 
   1  11   0      608.89      627.47     13.42 o 
   2  11   0      301.25      288.82     11.23 o 
   3  11   0      145.42      167.32      9.36 o 
   4  11   0      729.76      744.30     14.36 o 
   5  11   0       99.74      101.56      9.22 o 
   6  11   0      312.28      323.83     13.14 o 
   7  11   0      254.17      256.42     12.87 o 
   8  11   0      124.36      128.32     12.39 o 
   9  11   0      121.37      121.89     12.70 o 
  10  11   0        6.64        8.51     11.15 o 
  11  11   0      315.56      356.38     17.99 o 
   0  12   0        1.72       -3.44     11.16 o 
   1  12   0        2.38        2.08      7.77 o 
   2  12   0        3.60        6.31      8.01 o 
   3  12   0        2.90        2.10      8.16 o 
   4  12   0       21.93       25.30      9.26 o 
   5  12   0       31.10       31.06      9.69 o 
   6  12   0       57.11       62.71     10.56 o 
   7  12   0      284.76      302.99     17.11 o 
   8  12   0        1.84        9.04     11.45 o 
   1  13   0      315.70      335.18     13.92 o 
   2  13   0      130.11      133.96     10.79 o 
   3  13   0      118.95      141.94     10.90 o 
 -21   1   1      889.07      876.67     19.44 o 
 -20   1   1      273.89      306.46     14.35 o 
 -19   1   1      140.31      174.39     12.54 o 
 -18   1   1      225.88      228.45     12.69 o 
 -17   1   1      944.56      912.37     18.45 o 
 -16   1   1     1697.61     1682.99     20.30 o 
 -15   1   1       13.88       30.98      7.67 o 
 -14   1   1     4122.26     4072.45     36.00 o 
 -13   1   1     4348.30     4321.79     45.72 o 
 -12   1   1       20.25       31.78      7.03 o 
 -11   1   1     6319.53     6232.43     75.78 o 
 -10   1   1        2.68        3.40      5.70 o 
  -9   1   1     6253.85     6302.49     38.00 o 
  -8   1   1      647.93      639.36     10.97 o 
  -7   1   1     5435.77     5375.19     78.06 o 
  -6   1   1    14443.82    14947.13    182.70 o 
  -5   1   1     1250.64     1338.57     13.95 o 
  -4   1   1    19668.12    19613.02    512.29 o 
  -3   1   1     1565.49     1586.76     15.24 o 
  -2   1   1    14380.64    14873.37    150.75 o 
  -1   1   1    19170.74    18771.34    215.72 o 
   0   1   1       22.10       29.96      1.14 o 
   1   1   1    11259.85    10739.29     61.22 o 
   2   1   1     5538.14     5498.29     30.28 o 
   3   1   1    26516.70    26320.32    347.21 o 
   4   1   1    17609.09    17872.93    213.00 o 
   5   1   1       45.54       64.52      4.81 o 
   6   1   1     6790.05     6705.01    121.45 o 
   7   1   1     3568.70     3679.39     74.31 o 
   8   1   1      138.36       96.93      5.24 o 
   9   1   1      492.75      441.45     10.86 o 
  10   1   1     2806.79     2790.47     46.99 o 
  11   1   1     8622.53     8253.90    117.00 o 
  12   1   1       44.92       70.75      7.39 o 
  13   1   1     6999.88     6857.60     96.48 o 
  14   1   1     3495.96     3374.50     34.40 o 
  15   1   1      355.39      380.21     12.12 o 
  16   1   1     2243.51     2338.83     24.15 o 
  17   1   1       23.06       42.68      8.11 o 
  18   1   1     1060.48     1131.14     18.19 o 
  19   1   1       20.01       53.13      9.68 o 
  20   1   1      754.48      737.32     19.64 o 
  21   1   1      989.96     1005.52     25.72 o 
 -21   2   1      250.98      245.27     14.88 o 
 -20   2   1      343.14      311.62     16.11 o 
 -19   2   1      619.03      605.40     17.95 o 
 -18   2   1      741.69      725.49     17.06 o 
 -17   2   1      557.28      516.23     18.66 o 
 -16   2   1      258.54      253.24     11.56 o 
 -15   2   1     1211.00     1169.11     17.41 o 
 -14   2   1        5.16       10.20      6.94 o 
 -13   2   1     1155.04     1032.24     15.94 o 
 -12   2   1     1614.67     1612.87     26.73 o 
 -11   2   1     1627.94     1476.44     16.25 o 
 -10   2   1     3727.82     3764.19     56.79 o 
  -9   2   1     8224.54     8582.89    103.61 o 
  -8   2   1      900.06      814.44     16.88 o 
  -7   2   1     1491.24     1580.50     21.26 o 
  -6   2   1     1167.52     1153.05     19.57 o 
  -5   2   1      406.63      415.42      7.00 o 
  -4   2   1     4134.83     4226.90     64.11 o 
  -3   2   1     6207.85     6141.78     74.88 o 
  -2   2   1     1750.12     1684.75     20.49 o 
  -1   2   1    43693.27    42367.36    424.39 o 
   0   2   1     4437.01     4253.43     33.24 o 
   1   2   1       83.89       70.46      1.74 o 
   2   2   1     4797.48     4770.54     48.53 o 
   3   2   1        3.01        3.63      1.25 o 
   4   2   1      203.26      203.21      3.80 o 
   5   2   1     2890.11     2887.01     63.79 o 
   6   2   1     3379.03     3268.47    103.18 o 
   7   2   1     4246.99     4398.17    100.44 o 
   8   2   1     5318.80     5244.39    133.30 o 
   9   2   1     3723.55     3579.63     79.77 o 
  10   2   1     1540.96     1500.50     36.71 o 
  11   2   1      691.30      669.19     19.23 o 
  12   2   1      125.71      115.20      7.18 o 
  13   2   1      678.44      641.65     25.26 o 
  14   2   1      375.54      379.43     11.93 o 
  15   2   1      441.65      462.68     14.57 o 
  16   2   1      872.24      823.98     23.94 o 
  17   2   1      716.78      673.78     17.51 o 
  18   2   1     1062.33     1103.81     23.90 o 
  19   2   1      456.71      452.49     17.88 o 
  20   2   1       14.71        9.97     10.58 o 
  21   2   1       12.10        7.79     13.49 o 
 -21   3   1      422.32      427.85     19.43 o 
 -20   3   1        6.06       -1.93      9.97 o 
 -19   3   1      204.00      217.88     12.25 o 
 -18   3   1      231.75      230.37     12.15 o 
 -17   3   1       54.49       60.99      9.46 o 
 -16   3   1      709.72      672.43     15.75 o 
 -15   3   1      241.17      266.41     12.16 o 
 -14   3   1     1790.66     1774.55     20.31 o 
 -13   3   1     3201.24     3089.66     50.99 o 
 -12   3   1      384.94      370.63     11.54 o 
 -11   3   1     2102.74     2020.43     38.92 o 
 -10   3   1        0.30       11.78      5.80 o 
  -9   3   1     4950.27     4825.06    110.15 o 
  -8   3   1     1242.04     1178.81     17.51 o 
  -7   3   1     2237.22     2116.01     28.83 o 
  -6   3   1     5338.74     5395.18     83.00 o 
  -5   3   1        1.97       31.60      3.25 o 
  -4   3   1     6872.86     6648.85     42.66 o 
  -3   3   1      399.98      358.19      5.22 o 
  -2   3   1      352.60      325.40      4.74 o 
  -1   3   1       66.01       94.97      2.14 o 
   0   3   1     1908.96     1923.26     14.94 o 
   1   3   1     1451.55     1319.72     17.61 o 
   2   3   1      659.37      644.06     12.07 o 
   3   3   1     4669.53     4582.93     73.60 o 
   4   3   1     5393.88     5301.78     82.72 o 
   5   3   1     2065.54     2000.41     37.54 o 
   6   3   1     5444.88     5267.39    135.96 o 
   7   3   1      985.88      963.70     15.77 o 
   8   3   1     3219.05     3253.07     61.05 o 
   9   3   1     1841.04     1814.37     35.10 o 
  10   3   1     1563.83     1557.51     36.22 o 
  11   3   1     3843.37     3738.26     73.66 o 
  12   3   1       59.66       68.87      6.90 o 
  13   3   1     1099.77     1085.15     19.11 o 
  14   3   1       81.56       77.15      8.04 o 
  15   3   1      298.54      295.06     11.90 o 
  16   3   1      742.67      722.83     22.59 o 
  17   3   1        3.49       -5.64      9.29 o 
  18   3   1      519.47      567.92     18.04 o 
  19   3   1      156.87      172.44     12.70 o 
  20   3   1      211.55      222.58     14.56 o 
 -20   4   1      340.72      295.94     15.10 o 
 -19   4   1     1349.67     1367.14     22.22 o 
 -18   4   1      885.11      824.15     18.33 o 
 -17   4   1      348.09      323.13     14.03 o 
 -16   4   1      315.48      315.93     13.27 o 
 -15   4   1      420.64      412.69     17.13 o 
 -14   4   1      498.07      470.50     14.46 o 
 -13   4   1      371.29      359.94     12.21 o 
 -12   4   1      585.71      590.74     15.49 o 
 -11   4   1     4436.48     4218.52     77.46 o 
 -10   4   1     1599.86     1551.38     31.99 o 
  -9   4   1     6657.00     6603.97     78.30 o 
  -8   4   1     5227.90     5147.03     80.85 o 
  -7   4   1      275.29      257.67      7.95 o 
  -6   4   1      869.21      745.57     17.35 o 
  -5   4   1      746.52      804.31      8.69 o 
  -4   4   1     3256.96     3153.41     28.10 o 
  -3   4   1     1448.11     1389.01     12.07 o 
  -2   4   1     3690.31     3463.44     45.74 o 
  -1   4   1    11721.64    11354.88    109.19 o 
   0   4   1     2782.46     2699.76     34.66 o 
   1   4   1     6428.90     6208.51     84.54 o 
   2   4   1     7938.28     8060.59    119.28 o 
   3   4   1      378.10      401.18      6.94 o 
   4   4   1      377.60      419.64      9.42 o 
   5   4   1     1997.03     1950.71     34.53 o 
   6   4   1     6054.19     6055.40     92.07 o 
   7   4   1     1201.04     1155.49     23.21 o 
   8   4   1     7908.73     7844.52    169.56 o 
   9   4   1     5834.25     5705.51     99.21 o 
  10   4   1      745.97      698.45     12.08 o 
  11   4   1     6241.56     6229.31    150.62 o 
  12   4   1      363.64      335.64     10.98 o 
  13   4   1     1180.93     1119.77     19.91 o 
  14   4   1        5.78       -1.77      7.24 o 
  15   4   1     2049.21     2002.49     44.12 o 
  16   4   1     2148.25     2073.89     55.15 o 
  17   4   1      663.10      639.43     24.03 o 
  18   4   1     1691.60     1655.33     25.35 o 
  19   4   1      734.64      745.56     20.54 o 
  20   4   1       95.12       88.42     14.17 o 
 -20   5   1        6.51        4.30     11.19 o 
 -19   5   1      594.42      591.82     18.25 o 
 -18   5   1      196.06      183.58     12.50 o 
 -17   5   1       79.97       72.37     10.09 o 
 -16   5   1       46.49       44.84      9.54 o 
 -15   5   1     2352.19     2299.95     54.88 o 
 -14   5   1      326.21      312.24     14.71 o 
 -13   5   1      153.41      146.89      8.94 o 
 -12   5   1     2619.18     2512.39     62.65 o 
 -11   5   1      847.34      804.23     22.73 o 
 -10   5   1      123.01      133.70     11.29 o 
  -9   5   1      907.92      900.48     20.80 o 
  -8   5   1     3095.96     2966.59     50.19 o 
  -7   5   1      234.43      245.61     19.84 o 
  -6   5   1      618.49      652.54     10.73 o 
  -5   5   1     8234.23     7948.45     85.66 o 
  -4   5   1      142.60      136.82      4.95 o 
  -3   5   1      336.29      361.59      7.32 o 
  -2   5   1     5600.85     5446.83     52.46 o 
  -1   5   1     4694.82     4559.13     52.23 o 
   0   5   1       50.10       44.12      2.21 o 
   1   5   1      204.76      171.03      4.59 o 
   2   5   1    12289.17    12227.25    128.34 o 
   3   5   1      531.80      561.72      5.93 o 
   4   5   1      990.19     1066.45     17.21 o 
   5   5   1     6920.76     6548.40    122.95 o 
   6   5   1     1395.34     1378.90     26.99 o 
   7   5   1        7.06        9.50      4.22 o 
   8   5   1     1815.12     1798.22     34.25 o 
   9   5   1     3812.97     3793.93     63.96 o 
  10   5   1      171.04      174.74      8.34 o 
  11   5   1      124.59      131.00      6.90 o 
  12   5   1      302.87      286.83     10.05 o 
  13   5   1        4.32       -0.49      6.40 o 
  14   5   1       23.85       24.11      7.94 o 
  15   5   1      543.67      569.05     15.22 o 
  16   5   1      237.86      239.99     12.60 o 
  17   5   1       18.75        8.08     10.61 o 
  18   5   1      228.97      217.63     14.13 o 
  19   5   1      807.42      871.75     24.98 o 
 -19   6   1      263.96      253.02     14.22 o 
 -18   6   1      236.11      226.48     13.44 o 
 -17   6   1       99.58       83.30     11.12 o 
 -16   6   1      538.78      534.73     16.36 o 
 -15   6   1        0.69       -4.65      8.52 o 
 -14   6   1       10.21        8.20      7.64 o 
 -13   6   1        5.27       12.94      8.14 o 
 -12   6   1     1119.66     1126.27     30.76 o 
 -11   6   1     1737.15     1646.85     48.55 o 
 -10   6   1     1319.35     1297.38     32.39 o 
  -9   6   1      769.19      753.44     14.19 o 
  -8   6   1     1857.19     1827.41     32.01 o 
  -7   6   1       19.78       18.98      4.81 o 
  -6   6   1      276.13      243.65      7.06 o 
  -5   6   1      187.50      200.64      6.43 o 
  -4   6   1     4002.52     3929.60     42.27 o 
  -3   6   1      253.57      257.61      5.58 o 
  -2   6   1     2888.52     2737.36     23.98 o 
  -1   6   1     5065.17     4978.10     34.99 o 
   0   6   1       23.37       12.60      3.97 o 
   1   6   1     3381.93     3271.15     35.97 o 
   2   6   1     1439.75     1439.09     14.17 o 
   3   6   1      470.84      464.88      6.13 o 
   4   6   1      128.63      108.51      4.29 o 
   5   6   1       42.83       34.24      3.93 o 
   6   6   1     2406.44     2381.43     48.82 o 
   7   6   1      438.17      438.31      8.82 o 
   8   6   1     2044.11     1995.21     36.74 o 
   9   6   1     3672.49     3580.41     82.62 o 
  10   6   1       77.10       73.50      6.67 o 
  11   6   1      376.83      376.72     10.79 o 
  12   6   1      123.55      117.25      7.50 o 
  13   6   1      656.18      643.90     17.30 o 
  14   6   1        1.30       -1.87      7.25 o 
  15   6   1      236.95      238.88     11.37 o 
  16   6   1      706.53      647.71     17.79 o 
  17   6   1       44.02       32.78     10.45 o 
  18   6   1      693.97      692.06     27.45 o 
 -18   7   1      287.49      284.26     16.21 o 
 -17   7   1        8.80       -9.58      9.58 o 
 -16   7   1       30.41       24.74      9.40 o 
 -15   7   1     2027.03     2018.66     64.07 o 
 -14   7   1       13.12        9.42      8.24 o 
 -13   7   1       64.01       65.71      8.57 o 
 -12   7   1     1848.81     1842.41     51.64 o 
 -11   7   1        8.29        2.13      6.51 o 
 -10   7   1        4.49        9.01      6.35 o 
  -9   7   1      604.05      505.49     43.58 o 
  -8   7   1     1834.82     1837.91     31.45 o 
  -7   7   1      448.75      429.63      9.14 o 
  -6   7   1      138.32      133.21      5.99 o 
  -5   7   1     4692.65     4506.42     58.16 o 
  -4   7   1        9.94       12.77      3.96 o 
  -3   7   1     1027.16     1003.35     27.79 o 
  -2   7   1     2537.32     2338.50     16.64 o 
  -1   7   1     1061.30     1003.62     14.28 o 
   0   7   1      182.74      158.43      5.16 o 
   1   7   1       74.89       80.04      5.23 o 
   2   7   1     4514.77     4321.99     42.42 o 
   3   7   1      681.78      638.50     16.82 o 
   4   7   1      394.46      378.73      6.79 o 
   5   7   1     3222.68     3009.30     43.81 o 
   6   7   1       13.13        9.52      4.74 o 
   7   7   1      144.91      140.84      7.09 o 
   8   7   1      454.31      429.87     13.37 o 
   9   7   1     1985.09     1939.54     37.96 o 
  10   7   1        5.86       13.79      6.37 o 
  11   7   1       12.98       13.78      6.85 o 
  12   7   1     2561.18     2499.38     48.04 o 
  13   7   1       40.60       43.83      7.83 o 
  14   7   1      310.99      303.48     12.34 o 
  15   7   1     1406.06     1439.25     39.13 o 
  16   7   1      168.45      165.15     13.90 o 
  17   7   1       54.12       50.29     12.95 o 
 -17   8   1      179.27      184.24     12.46 o 
 -16   8   1       36.60       33.86      9.60 o 
 -15   8   1        4.14        6.32      9.83 o 
 -14   8   1       74.27       90.50      9.94 o 
 -13   8   1      164.91      168.65     10.52 o 
 -12   8   1       13.96       12.30      7.69 o 
 -11   8   1      332.86      320.85     12.76 o 
 -10   8   1       22.28       26.27      7.02 o 
  -9   8   1        5.49       13.83      6.41 o 
  -8   8   1      129.35      144.91      7.72 o 
  -7   8   1      566.10      567.79     10.50 o 
  -6   8   1      341.84      337.72      8.83 o 
  -5   8   1       24.07       28.62      5.15 o 
  -4   8   1     1572.69     1547.63     21.30 o 
  -3   8   1      146.33      136.53      5.75 o 
  -2   8   1        1.29        5.88      4.08 o 
  -1   8   1        2.93        5.72      3.83 o 
   0   8   1      382.78      361.96      6.95 o 
   1   8   1      151.19      139.79      5.17 o 
   2   8   1      137.44      129.44      5.05 o 
   3   8   1      371.19      344.69      8.54 o 
   4   8   1      284.21      274.72      7.53 o 
   5   8   1        6.62        6.86      4.41 o 
   6   8   1      452.67      469.10      9.01 o 
   7   8   1     1425.87     1417.37     18.04 o 
   8   8   1      577.64      579.76     11.46 o 
   9   8   1      442.01      427.36     11.41 o 
  10   8   1      876.86      911.99     17.80 o 
  11   8   1      396.66      409.38     12.56 o 
  12   8   1        1.14        7.72      7.53 o 
  13   8   1      304.63      306.93     12.98 o 
  14   8   1      187.84      209.05     11.80 o 
  15   8   1       36.48       47.13     11.75 o 
  16   8   1       77.90       69.67     14.55 o 
 -15   9   1      667.73      731.58     18.61 o 
 -14   9   1       46.54       59.29     10.40 o 
 -13   9   1       75.71       94.04      9.68 o 
 -12   9   1      297.99      317.03     12.82 o 
 -11   9   1       88.10       95.10      8.79 o 
 -10   9   1      205.71      181.28      9.50 o 
  -9   9   1      109.45      106.12      8.24 o 
  -8   9   1     1533.85     1503.86     26.28 o 
  -7   9   1       19.38       23.96      6.71 o 
  -6   9   1      119.16      122.81      7.69 o 
  -5   9   1     2413.59     2354.81     30.11 o 
  -4   9   1       85.76       78.46      6.25 o 
  -3   9   1      158.96      155.57      7.12 o 
  -2   9   1     2721.40     2637.42     34.73 o 
  -1   9   1      547.65      532.63      9.65 o 
   0   9   1       59.20       58.72      5.63 o 
   1   9   1       24.53       22.80      5.29 o 
   2   9   1     1767.03     1679.16     22.26 o 
   3   9   1      117.74      127.19      6.53 o 
   4   9   1      330.58      332.58      9.04 o 
   5   9   1     1621.43     1443.29     72.83 o 
   6   9   1       56.71       62.38      7.42 o 
   7   9   1       77.49       75.50      8.15 o 
   8   9   1      130.44      139.57      9.22 o 
   9   9   1      403.49      407.87     13.58 o 
  10   9   1        7.28       20.88      8.72 o 
  11   9   1        4.25        8.51      8.72 o 
  12   9   1     1443.27     1445.43     25.03 o 
  13   9   1       80.51       80.24     11.12 o 
  14   9   1       80.60      102.26     14.00 o 
  15   9   1      631.87      647.42     22.99 o 
 -14  10   1       86.03       93.43     14.33 o 
 -13  10   1      257.59      263.62     15.99 o 
 -12  10   1       41.64       48.75     11.95 o 
 -11  10   1       11.18       14.85     10.82 o 
 -10  10   1      839.58      809.11     20.26 o 
  -9  10   1        9.32       10.87      9.80 o 
  -8  10   1      163.86      166.09     11.94 o 
  -7  10   1     1111.73     1096.51     15.81 o 
  -6  10   1      551.96      561.29     12.56 o 
  -5  10   1       32.64       27.77      7.02 o 
  -4  10   1      518.00      491.97     10.98 o 
  -3  10   1     1626.03     1633.38     15.45 o 
  -2  10   1      353.18      354.34      9.97 o 
  -1  10   1       45.82       41.37      6.29 o 
   0  10   1     2103.42     2083.68     22.38 o 
   1  10   1       30.95       31.27      6.12 o 
   2  10   1      132.20      134.06      7.26 o 
   3  10   1      537.23      521.41     10.80 o 
   4  10   1      591.31      576.99     11.33 o 
   5  10   1       46.46       53.12      7.44 o 
   6  10   1       41.84       44.26      7.63 o 
   7  10   1     2358.03     2113.87    153.98 o 
   8  10   1       16.00       21.33      9.49 o 
   9  10   1        6.11       16.94      8.65 o 
  10  10   1      867.58      893.32     25.07 o 
  11  10   1      319.27      306.80     14.99 o 
  12  10   1       13.02       25.97     10.78 o 
  13  10   1      117.67      124.10     14.69 o 
 -11  11   1      229.26      212.82     15.34 o 
 -10  11   1       95.25       88.60     11.89 o 
  -9  11   1       24.82       24.66     10.81 o 
  -8  11   1      842.85      837.76     20.48 o 
  -7  11   1       22.33       20.33      9.26 o 
  -6  11   1       23.44       24.69      8.58 o 
  -5  11   1      642.51      630.11     15.60 o 
  -4  11   1       27.93       21.86      8.71 o 
  -3  11   1        2.52        6.85      7.35 o 
  -2  11   1      830.75      821.35     14.67 o 
  -1  11   1      305.47      300.70     11.67 o 
   0  11   1      246.71      251.67     10.83 o 
   1  11   1        9.18       11.51      7.42 o 
   2  11   1      682.52      688.50     13.72 o 
   3  11   1      171.93      159.11      9.11 o 
   4  11   1       62.33       65.68      8.86 o 
   5  11   1      759.78      750.24     16.17 o 
   6  11   1      154.86      153.37     10.55 o 
   7  11   1       65.52       73.06     11.29 o 
   8  11   1       48.92       49.99     11.56 o 
   9  11   1      366.16      355.73     16.89 o 
  10  11   1        1.95        5.77     11.53 o 
  11  11   1       16.80       18.11     11.42 o 
  -8  12   1       50.43       38.86     12.13 o 
  -7  12   1      266.86      296.43     14.71 o 
  -6  12   1       62.57       68.01     10.64 o 
  -5  12   1        0.56        2.95      9.40 o 
  -4  12   1      116.46      106.21     10.54 o 
  -3  12   1      585.48      624.87     14.97 o 
  -2  12   1       17.73       30.03      8.67 o 
  -1  12   1       51.29       50.72      8.74 o 
   0  12   1     1611.11     1646.18     19.80 o 
   1  12   1       18.11       17.39      8.45 o 
   2  12   1        1.04        3.86      8.09 o 
   3  12   1      389.06      417.34     13.73 o 
   4  12   1      327.76      325.47     14.47 o 
   5  12   1       11.93        7.19     10.70 o 
   6  12   1        1.27        5.02     10.35 o 
   7  12   1      352.53      425.82     17.99 o 
   8  12   1       13.44       16.50     11.54 o 
  -2  13   1        1.67        1.82      9.07 o 
  -1  13   1        2.60        0.35      9.09 o 
   0  13   1        4.72        5.22      9.03 o 
   1  13   1        9.73       11.48     10.10 o 
   2  13   1        8.12        1.85     10.38 o 
 -21   0   2      110.38      116.55     17.19 o 
 -20   0   2     3036.93     3020.26     41.25 o 
 -19   0   2      194.74      206.53     20.14 o 
 -18   0   2     2021.10     2010.04     41.00 o 
 -17   0   2     2402.26     2453.03     44.45 o 
 -16   0   2      116.95      122.00     16.56 o 
 -15   0   2      203.41      326.57     22.89 o 
 -14   0   2     1567.40     1466.95     25.95 o 
 -13   0   2     9215.04     8953.24    191.54 o 
 -12   0   2       60.90       69.37      9.90 o 
 -11   0   2     3090.49     3151.10     32.76 o 
 -10   0   2    20296.20    20766.14    266.12 o 
  -9   0   2       27.00       81.34      9.92 o 
  -8   0   2     2918.96     3613.79     34.95 o 
  -7   0   2     7884.69     8240.33     85.09 o 
  -6   0   2     7486.04     7977.63     41.61 o 
  -5   0   2      282.84      744.25     13.56 o 
  -4   0   2     1171.94     1391.80     25.45 o 
  -3   0   2    39012.25    38267.60    236.35 o 
  -2   0   2    20118.79    20651.90    308.90 o 
  -1   0   2    16061.36    16969.76    724.03 o 
   0   0   2    20891.29    21510.28    592.80 o 
   1   0   2      976.61     1143.42     34.45 o 
   2   0   2      557.19     1429.53     28.30 o 
   3   0   2     4491.57     4585.07     45.99 o 
   4   0   2    16966.77    16480.78    340.17 o 
   5   0   2     6648.91     7422.40    218.26 o 
   6   0   2     7117.45     8014.06    219.77 o 
   7   0   2    20871.56    20795.44    746.26 o 
   8   0   2     2215.61     2195.07     69.85 o 
   9   0   2     1073.82     1563.47     63.70 o 
  10   0   2     5159.41     4920.14     69.97 o 
  11   0   2      107.88       80.69      8.74 o 
  12   0   2       31.21      253.49     16.51 o 
  13   0   2      397.90      411.92     31.61 o 
  14   0   2     4738.75     4898.13     40.19 o 
  15   0   2     1126.64     1053.84     22.71 o 
  16   0   2     1253.70     1292.31     25.27 o 
  17   0   2     5757.63     5850.71     64.63 o 
  18   0   2      246.61      224.99     30.27 o 
  19   0   2      396.43      489.81     36.74 o 
  20   0   2      458.55      494.67     37.21 o 
 -21   1   2       66.37       92.84     13.44 o 
 -20   1   2        6.88        9.27     11.33 o 
 -19   1   2        0.00       -1.10     10.27 o 
 -18   1   2       88.28       76.72     10.84 o 
 -17   1   2       70.94       68.63      9.31 o 
 -16   1   2       32.23       26.78      7.90 o 
 -15   1   2       25.76       24.42      8.37 o 
 -14   1   2       86.13      128.51      9.33 o 
 -13   1   2      662.25      630.12     15.34 o 
 -12   1   2      142.19      146.33      8.69 o 
 -11   1   2       43.57       74.05      7.07 o 
 -10   1   2      297.73      318.28     10.54 o 
  -9   1   2      586.43      619.36     10.63 o 
  -8   1   2      183.89      219.97      7.48 o 
  -7   1   2       29.21       40.81      3.96 o 
  -6   1   2      858.94      822.83     10.10 o 
  -5   1   2      767.32      862.25      9.51 o 
  -4   1   2     1584.50     1691.84     15.34 o 
  -3   1   2      173.35      325.94     22.65 o 
  -2   1   2     8981.96     9416.89    152.72 o 
  -1   1   2     3318.54     3597.90     70.40 o 
   0   1   2     5161.58     5444.82     24.92 o 
   1   1   2       11.03      199.31     18.12 o 
   2   1   2     3659.95     3636.26     15.17 o 
   3   1   2     1159.81     1243.65     11.94 o 
   4   1   2     1175.96     1215.61     21.39 o 
   5   1   2      268.96      283.76      6.82 o 
   6   1   2      492.52      493.62      5.87 o 
   7   1   2      950.94     1062.80     12.60 o 
   8   1   2      183.90      201.04      6.27 o 
   9   1   2        4.35       28.99      5.19 o 
  10   1   2      813.11      738.82     20.25 o 
  11   1   2      501.85      425.25     62.89 o 
  12   1   2      390.02      382.15     15.72 o 
  13   1   2     1705.76     1584.30     24.56 o 
  14   1   2        6.81        8.66      6.42 o 
  15   1   2       23.43       36.35      7.25 o 
  16   1   2        3.01        6.67      7.10 o 
  17   1   2       26.43       27.88      9.19 o 
  18   1   2       20.70       15.01     11.59 o 
  19   1   2      164.55      157.35     14.61 o 
  20   1   2       77.06       92.39     17.53 o 
 -21   2   2       64.99       80.38     12.76 o 
 -20   2   2     1864.29     1873.58     27.73 o 
 -19   2   2       19.86       11.19      9.62 o 
 -18   2   2      405.75      483.16     15.64 o 
 -17   2   2     1192.51     1229.01     19.53 o 
 -16   2   2      324.89      352.03     13.61 o 
 -15   2   2        5.90      101.80      8.69 o 
 -14   2   2        7.82        6.75      7.09 o 
 -13   2   2     2996.53     2939.42     34.98 o 
 -12   2   2       49.31       65.20      6.91 o 
 -11   2   2      605.04      762.31     13.06 o 
 -10   2   2    10532.28    10510.21    114.71 o 
  -9   2   2      102.45      134.30      6.40 o 
  -8   2   2      916.96     1330.36     26.23 o 
  -7   2   2     2571.08     2413.05     38.37 o 
  -6   2   2     3178.11     3155.52     37.35 o 
  -5   2   2      379.44      644.01     10.43 o 
  -4   2   2       15.94       28.33      3.34 o 
  -3   2   2     4308.05     4212.98     42.38 o 
  -2   2   2    10291.29    10674.50    127.23 o 
  -1   2   2    18713.70    18925.12    295.37 o 
   0   2   2     8560.70     9134.47     81.96 o 
   1   2   2     1262.16     1626.30     14.62 o 
   2   2   2      783.23      890.21      5.92 o 
   3   2   2      491.06      429.24      3.16 o 
   4   2   2     7258.65     7003.16     92.64 o 
   5   2   2     1133.38     1233.98     20.47 o 
   6   2   2      685.76      823.27     13.56 o 
   7   2   2    14823.95    14869.80    221.71 o 
   8   2   2      746.01      769.65     15.14 o 
   9   2   2      402.44      699.61     15.26 o 
  10   2   2     7001.47     7041.97    139.03 o 
  11   2   2      125.87      127.97      7.46 o 
  12   2   2       16.45       80.14      7.59 o 
  13   2   2      286.16      195.83     41.59 o 
  14   2   2     3654.76     3595.72     80.68 o 
  15   2   2      711.44      655.83     27.32 o 
  16   2   2      409.05      396.78     14.51 o 
  17   2   2     2969.53     3075.75     63.27 o 
  18   2   2      119.40      131.48     11.39 o 
  19   2   2      179.52      243.49     19.46 o 
  20   2   2      686.44      743.67     27.90 o 
 -21   3   2       42.22       54.80     11.31 o 
 -20   3   2      185.02      194.35     12.78 o 
 -19   3   2       50.42       58.24     10.40 o 
 -18   3   2      411.10      419.19     15.12 o 
 -17   3   2      426.07      419.08     14.78 o 
 -16   3   2      595.94      576.37     16.15 o 
 -15   3   2     1515.13     1514.57     27.27 o 
 -14   3   2     1620.28     1638.01     20.13 o 
 -13   3   2      814.82      857.76     17.21 o 
 -12   3   2     1105.90     1077.65     15.56 o 
 -11   3   2       16.46       52.24      6.67 o 
 -10   3   2       21.88      133.73     11.26 o 
  -9   3   2       60.68       83.28      6.45 o 
  -8   3   2     2599.01     2496.86     49.86 o 
  -7   3   2      647.94      539.13      9.82 o 
  -6   3   2     6752.98     7034.65     58.76 o 
  -5   3   2     7866.88     8165.95    104.38 o 
  -4   3   2     1294.14     1321.03     20.51 o 
  -3   3   2      608.10      815.02     11.55 o 
  -2   3   2      811.91      890.28     16.80 o 
  -1   3   2       74.60      224.83      6.69 o 
   0   3   2     4885.96     4915.96     38.06 o 
   1   3   2     2087.91     2146.18     18.24 o 
   2   3   2     8128.50     7998.22     53.43 o 
   3   3   2     1852.19     1724.44     16.28 o 
   4   3   2     5524.06     5839.44     63.63 o 
   5   3   2     4428.47     4647.09     60.45 o 
   6   3   2       13.95       38.96      2.32 o 
   7   3   2     1003.60     1171.53     25.88 o 
   8   3   2      496.51      495.03      9.79 o 
   9   3   2     3313.36     3323.32     67.84 o 
  10   3   2      559.67      557.54     14.81 o 
  11   3   2      570.57      640.49     20.43 o 
  12   3   2     3268.03     3313.39     84.24 o 
  13   3   2     1600.42     1680.41     50.39 o 
  14   3   2      416.54      447.88     14.35 o 
  15   3   2      835.00      778.24     26.68 o 
  16   3   2       35.83       18.88     10.16 o 
  17   3   2       49.16       31.19     18.04 o 
  18   3   2      112.93      115.71     13.87 o 
  19   3   2      526.61      492.36     25.02 o 
  20   3   2      443.76      473.02     26.38 o 
 -20   4   2      243.74      250.81     13.92 o 
 -19   4   2      164.21      176.49     12.54 o 
 -18   4   2        2.39        4.89      9.61 o 
 -17   4   2      775.65      786.40     18.06 o 
 -16   4   2     1257.13     1234.52     19.89 o 
 -15   4   2        1.76        6.57      8.05 o 
 -14   4   2      502.97      462.43     13.19 o 
 -13   4   2     1791.30     1797.11     33.38 o 
 -12   4   2      802.82      812.79     26.44 o 
 -11   4   2       40.27       51.76      7.24 o 
 -10   4   2      679.24      644.18     13.19 o 
  -9   4   2     1543.57     1533.51     30.12 o 
  -8   4   2      148.41      229.71      8.57 o 
  -7   4   2      770.89      703.70     11.90 o 
  -6   4   2     1656.91     1509.95     33.94 o 
  -5   4   2      245.01      330.06      8.96 o 
  -4   4   2     1973.88     1976.37     44.13 o 
  -3   4   2     2902.51     2728.01     46.72 o 
  -2   4   2      395.49      497.02      7.95 o 
  -1   4   2      223.22      265.90      5.30 o 
   0   4   2     5451.28     5315.30     47.29 o 
   1   4   2     2967.15     2940.79     28.44 o 
   2   4   2      108.17      187.14      5.55 o 
   3   4   2     1470.24     1369.00     21.10 o 
   4   4   2     2873.60     2718.73     46.92 o 
   5   4   2      361.89      429.62      7.33 o 
   6   4   2      861.06      844.51     21.72 o 
   7   4   2     3662.15     3555.75     70.17 o 
   8   4   2      545.89      581.21     16.30 o 
   9   4   2      825.91      860.30     20.09 o 
  10   4   2      634.94      650.63     18.25 o 
  11   4   2      245.00      267.26      9.14 o 
  12   4   2      153.04      218.36      9.13 o 
  13   4   2      458.54      491.22     14.33 o 
  14   4   2      394.92      393.54     11.73 o 
  15   4   2        5.95       44.27      8.53 o 
  16   4   2       74.63       72.81     10.55 o 
  17   4   2      420.07      432.42     25.24 o 
  18   4   2      248.06      315.39     15.88 o 
  19   4   2        2.51        9.30     14.84 o 
 -20   5   2      127.26      126.97     13.13 o 
 -19   5   2        0.91        1.89     10.55 o 
 -18   5   2      492.76      519.51     17.29 o 
 -17   5   2      131.46      128.82     11.53 o 
 -16   5   2      880.42      888.58     18.26 o 
 -15   5   2     1790.26     1811.27     46.27 o 
 -14   5   2      416.38      415.68     13.61 o 
 -13   5   2      316.75      369.04     13.61 o 
 -12   5   2     1031.51     1024.38     20.10 o 
 -11   5   2       38.25       53.39      7.37 o 
 -10   5   2      206.05      283.26     11.13 o 
  -9   5   2       48.17       63.80      6.69 o 
  -8   5   2     2618.88     2438.51     48.75 o 
  -7   5   2     1381.76     1353.49     29.89 o 
  -6   5   2     2592.67     2718.23     27.82 o 
  -5   5   2     5119.46     5082.72     86.64 o 
  -4   5   2      162.24      211.81      7.54 o 
  -3   5   2     2854.28     3099.03     52.45 o 
  -2   5   2      811.97      721.94      7.62 o 
  -1   5   2     3286.06     3254.31     27.85 o 
   0   5   2      503.80      514.68      6.95 o 
   1   5   2      961.25      897.29      8.96 o 
   2   5   2     7582.82     7324.09     80.96 o 
   3   5   2     2375.31     2279.07     32.14 o 
   4   5   2      849.88      895.68     19.19 o 
   5   5   2     3055.00     3056.25     60.28 o 
   6   5   2      286.85      316.56     11.74 o 
   7   5   2       31.57       98.77      5.25 o 
   8   5   2       67.60       56.23      5.34 o 
   9   5   2     1453.53     1426.89     35.94 o 
  10   5   2      312.48      320.18      9.83 o 
  11   5   2      804.68      848.83     20.92 o 
  12   5   2     2328.51     2352.22     61.76 o 
  13   5   2      192.06      212.21      9.31 o 
  14   5   2      704.44      743.12     15.98 o 
  15   5   2      734.45      701.08     16.10 o 
  16   5   2       73.52       60.87     11.31 o 
  17   5   2       17.46       16.35     11.73 o 
  18   5   2       48.51       36.30     12.57 o 
  19   5   2      415.57      428.07     19.69 o 
 -19   6   2      399.22      426.45     17.68 o 
 -18   6   2      151.63      144.24     12.41 o 
 -17   6   2      179.72      210.71     12.78 o 
 -16   6   2     1221.35     1241.14     34.76 o 
 -15   6   2       17.73       13.64      8.60 o 
 -14   6   2      558.08      570.46     17.06 o 
 -13   6   2      679.77      685.49     27.47 o 
 -12   6   2     1823.82     1817.16     45.14 o 
 -11   6   2     1235.71     1157.12     32.93 o 
 -10   6   2        5.35       85.02      8.62 o 
  -9   6   2     3097.36     3212.85     70.62 o 
  -8   6   2      506.55      501.96     16.27 o 
  -7   6   2      365.37      439.91      9.48 o 
  -6   6   2     1109.94     1134.80     13.67 o 
  -5   6   2      276.33      307.18      7.21 o 
  -4   6   2     2694.98     2661.27     55.53 o 
  -3   6   2      381.45      414.37     12.13 o 
  -2   6   2     6021.72     6076.94     35.40 o 
  -1   6   2     2064.25     1945.73     12.14 o 
   0   6   2      329.83      356.36      7.30 o 
   1   6   2     7446.65     7712.29     50.76 o 
   2   6   2      389.51      388.87      6.95 o 
   3   6   2     1024.31     1005.88     11.14 o 
   4   6   2      543.83      540.62      9.25 o 
   5   6   2     2025.40     2128.43     41.42 o 
   6   6   2     3045.36     2943.59     75.87 o 
   7   6   2       82.35       99.07      6.09 o 
   8   6   2     3448.54     3564.66    108.17 o 
   9   6   2     2604.77     2534.45     62.71 o 
  10   6   2       36.93       72.95      7.31 o 
  11   6   2     1221.84     1253.40     34.42 o 
  12   6   2      358.14      366.28     10.66 o 
  13   6   2     1086.12     1094.50     28.58 o 
  14   6   2       33.94       29.80      9.75 o 
  15   6   2      869.84      866.64     21.88 o 
  16   6   2     1027.93     1018.35     22.46 o 
  17   6   2        6.10       -6.78     11.40 o 
  18   6   2      797.51      828.03     34.44 o 
 -18   7   2      305.70      311.46     15.04 o 
 -17   7   2        1.29      -10.26     10.26 o 
 -16   7   2       10.42       16.39      9.86 o 
 -15   7   2      601.12      645.92     28.37 o 
 -14   7   2       87.46       91.52     10.37 o 
 -13   7   2        7.28       29.45      8.80 o 
 -12   7   2      205.99      217.33     11.58 o 
 -11   7   2        1.69        6.73      7.39 o 
 -10   7   2        6.96        7.34      6.61 o 
  -9   7   2       25.05       29.34      6.23 o 
  -8   7   2      502.11      504.21     11.02 o 
  -7   7   2      136.19      123.58      6.23 o 
  -6   7   2       22.48       42.59      5.21 o 
  -5   7   2      853.06      861.73     13.24 o 
  -4   7   2        5.64       14.00      4.11 o 
  -3   7   2      656.82      712.02     17.95 o 
  -2   7   2     1615.61     1581.00     12.49 o 
  -1   7   2     1775.60     1667.63     12.35 o 
   0   7   2       15.36       56.39      4.43 o 
   1   7   2        1.74       34.65      4.28 o 
   2   7   2     2717.45     2699.66     23.47 o 
   3   7   2      409.30      411.68      7.81 o 
   4   7   2       26.18       36.15      3.65 o 
   5   7   2      876.15      854.97     13.24 o 
   6   7   2        0.10       -0.51      4.76 o 
   7   7   2       63.98       70.26      5.80 o 
   8   7   2      163.36      167.19      7.80 o 
   9   7   2      159.95      168.29      7.84 o 
  10   7   2       23.80       28.40      6.79 o 
  11   7   2      287.31      302.11     11.22 o 
  12   7   2      834.40      864.27     28.19 o 
  13   7   2        6.67       11.52      8.71 o 
  14   7   2      161.49      163.50     12.40 o 
  15   7   2      278.75      279.50     14.93 o 
  16   7   2       25.35       11.91     11.12 o 
  17   7   2        4.37        8.54     12.72 o 
 -17   8   2       19.46       22.91     10.64 o 
 -16   8   2      235.17      261.98     13.85 o 
 -15   8   2        0.42       -2.35      9.54 o 
 -14   8   2      422.80      421.36     17.98 o 
 -13   8   2       47.34       57.41      9.74 o 
 -12   8   2     1076.41     1101.09     29.04 o 
 -11   8   2     2269.86     2210.61     59.03 o 
 -10   8   2        8.22       35.57      7.26 o 
  -9   8   2     1382.88     1448.49     27.89 o 
  -8   8   2     1107.23     1096.12     16.71 o 
  -7   8   2      253.50      315.77      9.38 o 
  -6   8   2      714.09      718.86     12.11 o 
  -5   8   2      825.26      811.54     13.56 o 
  -4   8   2     3138.12     3071.90     21.05 o 
  -3   8   2      154.95      162.45      6.80 o 
  -2   8   2     3389.47     3372.59     27.24 o 
  -1   8   2      887.63      851.56     10.54 o 
   0   8   2       35.88       50.16      5.05 o 
   1   8   2     1555.79     1599.99     15.36 o 
   2   8   2      116.57      113.71      5.75 o 
   3   8   2      320.77      378.15      8.52 o 
   4   8   2        5.23       33.72      4.98 o 
   5   8   2      743.82      778.31     11.65 o 
   6   8   2     2553.75     2466.77     46.21 o 
   7   8   2       41.36       74.24      7.60 o 
   8   8   2     2371.11     2384.30     42.22 o 
   9   8   2     1025.99     1011.49     19.44 o 
  10   8   2      253.17      278.05     12.19 o 
  11   8   2     1120.37     1123.57     18.50 o 
  12   8   2      105.58      111.13     11.78 o 
  13   8   2      706.60      719.86     23.14 o 
  14   8   2      128.75      124.91     13.12 o 
  15   8   2      624.78      595.96     22.52 o 
  16   8   2      703.22      708.87     24.51 o 
 -15   9   2      522.32      561.05     19.39 o 
 -14   9   2      164.23      184.02     13.48 o 
 -13   9   2      393.91      419.13     16.33 o 
 -12   9   2       36.86       52.19     10.19 o 
 -11   9   2      369.57      443.67     15.14 o 
 -10   9   2        8.13       30.16      8.42 o 
  -9   9   2       53.73       62.40      8.66 o 
  -8   9   2      419.85      424.53     13.04 o 
  -7   9   2      436.68      476.03     11.66 o 
  -6   9   2      163.54      152.16      7.43 o 
  -5   9   2      495.76      472.38     11.24 o 
  -4   9   2      695.55      745.40     11.47 o 
  -3   9   2        3.67        3.56      5.30 o 
  -2   9   2      250.59      246.49      8.42 o 
  -1   9   2     1617.32     1616.35     14.41 o 
   0   9   2       34.03       86.47      6.08 o 
   1   9   2      179.71      175.69      7.57 o 
   2   9   2      130.13      132.03      6.65 o 
   3   9   2      517.06      563.76     10.09 o 
   4   9   2       11.82       20.76      5.33 o 
   5   9   2      273.80      281.86     10.03 o 
   6   9   2     1150.47     1113.33     16.65 o 
   7   9   2        2.44        8.28      7.48 o 
   8   9   2      267.74      268.38     11.91 o 
   9   9   2      843.67      830.60     16.74 o 
  10   9   2      641.19      674.00     16.95 o 
  11   9   2      294.98      317.27     16.45 o 
  12   9   2      143.94      154.58     13.38 o 
  13   9   2      452.11      455.30     19.38 o 
  14   9   2        2.54       24.20     13.56 o 
 -13  10   2       59.99       67.76     11.72 o 
 -12  10   2      535.48      554.17     17.37 o 
 -11  10   2      383.07      384.02     15.84 o 
 -10  10   2       89.60       82.66      9.89 o 
  -9  10   2      819.14      850.61     17.48 o 
  -8  10   2       19.53       16.83      8.28 o 
  -7  10   2      274.47      278.02     11.52 o 
  -6  10   2      901.16      849.66     15.90 o 
  -5  10   2      332.42      358.58     12.57 o 
  -4  10   2     1356.74     1360.29     18.10 o 
  -3  10   2      455.54      380.62     27.46 o 
  -2  10   2      363.08      381.35     24.71 o 
  -1  10   2     1326.56     1288.39     15.84 o 
   0  10   2      123.59      114.43     15.07 o 
   1  10   2     1186.74     1178.08     14.98 o 
   2  10   2       34.32       34.21      5.43 o 
   3  10   2      826.76      829.57     12.69 o 
   4  10   2      313.74      334.39     11.06 o 
   5  10   2      580.58      623.82     14.80 o 
   6  10   2      163.19      182.13     10.00 o 
   7  10   2       32.73       35.13      8.35 o 
   8  10   2     1231.11     1259.27     19.43 o 
   9  10   2      134.11      156.55     11.10 o 
  10  10   2       17.44       39.42     11.21 o 
  11  10   2      305.34      351.54     18.58 o 
  12  10   2        0.21       17.46     12.08 o 
 -11  11   2      388.03      396.28     18.96 o 
 -10  11   2       72.51       75.97     12.54 o 
  -9  11   2      122.62      117.70     12.65 o 
  -8  11   2      201.11      205.03     13.44 o 
  -7  11   2      491.97      501.63     15.52 o 
  -6  11   2      513.72      532.49     15.59 o 
  -5  11   2      125.08      137.01     10.43 o 
  -4  11   2      564.05      604.16     15.37 o 
  -3  11   2      179.90      182.66      9.71 o 
  -2  11   2      885.78      913.32     15.15 o 
  -1  11   2      370.92      368.39     11.07 o 
   0  11   2        2.44       14.70      6.77 o 
   1  11   2      521.74      558.94     11.95 o 
   2  11   2      286.40      290.24     10.33 o 
   3  11   2      617.17      666.64     13.78 o 
   4  11   2      277.16      199.36     42.24 o 
   5  11   2       41.18       51.53      7.45 o 
   6  11   2      584.45      572.13     15.72 o 
   7  11   2       12.16       19.46      9.46 o 
   8  11   2       41.93       52.83      9.96 o 
   9  11   2       69.51       67.01     12.41 o 
  10  11   2      273.96      321.47     17.78 o 
  -8  12   2        0.00        5.71     11.27 o 
  -7  12   2        8.05       12.45     10.11 o 
  -6  12   2      187.13      200.07     12.68 o 
  -5  12   2       60.65       83.89     10.75 o 
  -4  12   2       54.68       57.36     10.40 o 
  -3  12   2      153.77      144.84     10.13 o 
  -2  12   2       25.51       31.53      8.49 o 
  -1  12   2       35.97       46.42      9.82 o 
   0  12   2      209.09      219.34     11.89 o 
   1  12   2      235.66      232.42     12.63 o 
   2  12   2        1.10        1.01      9.03 o 
   3  12   2      216.36      207.08     12.02 o 
   4  12   2      323.38      326.34     16.66 o 
   5  12   2       97.54      103.24     12.24 o 
   6  12   2        2.79        3.41     10.59 o 
   7  12   2      180.93      177.72     14.14 o 
 -21   1   3      815.28      787.70     22.61 o 
 -20   1   3       31.20       31.83     11.78 o 
 -19   1   3      774.39      804.89     20.44 o 
 -18   1   3      152.07      158.09     11.14 o 
 -17   1   3     1173.03     1098.72     19.08 o 
 -16   1   3      654.70      631.49     17.49 o 
 -15   1   3      202.70      185.67     11.39 o 
 -14   1   3     6355.78     6122.67     92.79 o 
 -13   1   3      674.54      666.84     15.66 o 
 -12   1   3      416.62      452.76     13.34 o 
 -11   1   3     2602.07     2653.47     21.76 o 
 -10   1   3     1904.08     1911.21     17.70 o 
  -9   1   3     5665.60     5571.35     29.42 o 
  -8   1   3      857.52      905.02     11.53 o 
  -7   1   3    17075.10    17442.40     89.31 o 
  -6   1   3    11437.51    11608.17    107.60 o 
  -5   1   3      479.18      527.44     14.42 o 
  -4   1   3     8659.29     8407.79    126.03 o 
  -3   1   3        7.18       16.93      4.36 o 
  -2   1   3     1037.33      936.77     18.64 o 
  -1   1   3      892.49      864.97     23.72 o 
   0   1   3     5953.84     5851.44     97.79 o 
   1   1   3    10577.18    10144.75    194.89 o 
   2   1   3       27.95       31.80      2.54 o 
   3   1   3    16508.11    15971.98    166.65 o 
   4   1   3     3532.14     3501.61     47.92 o 
   5   1   3      507.28      485.43      8.44 o 
   6   1   3    12774.04    12889.16    221.67 o 
   7   1   3      669.68      645.24     11.79 o 
   8   1   3     4050.74     3979.32     65.21 o 
   9   1   3       24.07       23.42      4.99 o 
  10   1   3     8161.34     7976.92     87.73 o 
  11   1   3     4842.24     4492.61    160.80 o 
  12   1   3      369.99      361.23     11.87 o 
  13   1   3     2905.81     2971.06     22.28 o 
  14   1   3      188.00      187.43     10.65 o 
  15   1   3      254.84      223.55     14.00 o 
  16   1   3      340.20      338.34     16.97 o 
  17   1   3      628.86      654.53     25.87 o 
  18   1   3     1070.26     1035.47     29.51 o 
  19   1   3       67.89       53.10     16.50 o 
 -21   2   3      429.46      400.71     18.32 o 
 -20   2   3      142.94      140.15     12.43 o 
 -19   2   3      584.86      534.84     17.17 o 
 -18   2   3      248.75      242.81     12.33 o 
 -17   2   3       10.98        5.81      8.63 o 
 -16   2   3      141.19      130.74     10.21 o 
 -15   2   3     1029.03      961.34     17.24 o 
 -14   2   3      539.16      517.00     13.92 o 
 -13   2   3      258.90      243.42     11.37 o 
 -12   2   3     1978.13     1899.83     25.97 o 
 -11   2   3     1979.22     1978.42     20.41 o 
 -10   2   3     1458.65     1434.08     16.98 o 
  -9   2   3     1173.02     1132.13     16.12 o 
  -8   2   3      126.31      128.40      7.62 o 
  -7   2   3      204.87      260.00     11.01 o 
  -6   2   3      246.95      239.29      8.17 o 
  -5   2   3     2234.34     2122.48     20.39 o 
  -4   2   3     7257.36     7257.36     45.69 o 
  -3   2   3     3176.54     3186.32     29.27 o 
  -2   2   3     1344.61     1271.23     21.09 o 
  -1   2   3     2172.18     2083.22     37.22 o 
   0   2   3      487.57      517.11      8.88 o 
   1   2   3     1609.51     1626.88     25.22 o 
   2   2   3       11.09       14.48      2.11 o 
   3   2   3      823.06      746.42      8.70 o 
   4   2   3     1148.82     1174.51      8.02 o 
   5   2   3     5911.81     5955.62     61.14 o 
   6   2   3      888.12      794.89     15.84 o 
   7   2   3     2113.29     2075.49     23.25 o 
   8   2   3     2731.15     2696.12     37.43 o 
   9   2   3      889.59      832.16     10.13 o 
  10   2   3      400.28      390.57      8.78 o 
  11   2   3      223.83      211.33      8.25 o 
  12   2   3       25.03       22.49      5.65 o 
  13   2   3      629.41      674.82     16.43 o 
  14   2   3     1171.12     1089.70     24.14 o 
  15   2   3      732.31      698.24     16.55 o 
  16   2   3     1299.34     1221.69     41.86 o 
  17   2   3      346.61      340.83     25.26 o 
  18   2   3      387.37      367.07     35.16 o 
  19   2   3        4.94       -0.43     15.43 o 
 -20   3   3       85.01       91.43     12.00 o 
 -19   3   3      667.82      664.27     27.29 o 
 -18   3   3      263.23      269.47     13.39 o 
 -17   3   3      543.48      535.86     16.14 o 
 -16   3   3     1012.91      971.37     18.16 o 
 -15   3   3      192.07      196.63     10.76 o 
 -14   3   3      770.60      780.99     15.82 o 
 -13   3   3      170.80      181.31      9.40 o 
 -12   3   3      669.32      666.32     13.72 o 
 -11   3   3      315.10      304.55     11.69 o 
 -10   3   3      661.58      649.01     17.72 o 
  -9   3   3     1320.78     1252.92     23.71 o 
  -8   3   3      201.69      163.32      8.88 o 
  -7   3   3     5553.81     5465.45     44.40 o 
  -6   3   3     1764.23     1698.64     43.65 o 
  -5   3   3     2625.68     2595.12     23.16 o 
  -4   3   3     2137.66     1963.24     23.00 o 
  -3   3   3      732.26      737.66     11.63 o 
  -2   3   3     6932.10     6862.46     83.21 o 
  -1   3   3     3859.38     3686.02     37.02 o 
   0   3   3      187.11      131.35      7.14 o 
   1   3   3     1479.39     1318.52     15.27 o 
   2   3   3      184.30      139.43      4.09 o 
   3   3   3     4916.46     4660.81     45.96 o 
   4   3   3      140.23      148.59      5.47 o 
   5   3   3     1083.73     1002.58     10.89 o 
   6   3   3     2934.27     2740.00     41.04 o 
   7   3   3      140.59      131.80      4.46 o 
   8   3   3     1648.16     1651.68     31.55 o 
   9   3   3     1411.33     1392.18     30.07 o 
  10   3   3     2175.01     2123.23     48.51 o 
  11   3   3     1778.02     1750.04     34.81 o 
  12   3   3      698.27      695.76     20.24 o 
  13   3   3     1438.94     1394.37     38.01 o 
  14   3   3      190.24      171.16      9.21 o 
  15   3   3      297.57      264.07     14.58 o 
  16   3   3      337.39      312.79     18.69 o 
  17   3   3      237.11      229.99     16.36 o 
  18   3   3      287.81      267.61     16.98 o 
  19   3   3       98.35      134.92     15.84 o 
 -20   4   3       39.11       25.10     11.01 o 
 -19   4   3      665.36      632.49     18.43 o 
 -18   4   3      137.60      141.13     12.35 o 
 -17   4   3       29.43       14.67      9.44 o 
 -16   4   3      459.21      422.04     14.49 o 
 -15   4   3      220.14      192.91     10.78 o 
 -14   4   3      725.18      705.60     15.53 o 
 -13   4   3      213.60      197.72     10.43 o 
 -12   4   3     3191.72     2965.92     75.44 o 
 -11   4   3     5053.46     4974.69    102.19 o 
 -10   4   3      659.80      666.05     13.40 o 
  -9   4   3     2966.78     2803.28     55.80 o 
  -8   4   3      261.63      145.27     47.33 o 
  -7   4   3      161.69      156.70      7.39 o 
  -6   4   3      341.57      351.08      9.82 o 
  -5   4   3     5858.70     5984.81     88.89 o 
  -4   4   3     1760.79     1564.13     19.39 o 
  -3   4   3     5188.18     5197.85     50.37 o 
  -2   4   3    17732.75    18019.77    162.76 o 
  -1   4   3      560.74      472.91      6.45 o 
   0   4   3     3117.77     3234.22     49.34 o 
   1   4   3     4071.56     4215.86     59.15 o 
   2   4   3      567.63      629.01      9.86 o 
   3   4   3     1319.35     1259.85     19.19 o 
   4   4   3      469.50      529.21     10.18 o 
   5   4   3     6043.03     6134.64     80.72 o 
   6   4   3     4176.70     4260.73     61.80 o 
   7   4   3     3220.04     3330.06     59.81 o 
   8   4   3     8150.25     8109.93    226.06 o 
   9   4   3     1817.14     1889.07     51.82 o 
  10   4   3      103.37       93.68      5.78 o 
  11   4   3        3.66        8.98      5.83 o 
  12   4   3     1359.00     1304.38     31.17 o 
  13   4   3     1248.30     1253.59     26.60 o 
  14   4   3      669.89      625.23     16.91 o 
  15   4   3     2233.14     2127.57     65.78 o 
  16   4   3     1414.59     1430.97     45.47 o 
  17   4   3      557.78      548.97     22.37 o 
  18   4   3      508.52      460.48     22.54 o 
 -19   5   3      157.40      155.64     13.12 o 
 -18   5   3     1012.57     1024.92     21.31 o 
 -17   5   3       12.21       12.32     10.05 o 
 -16   5   3        1.34       -4.67      9.13 o 
 -15   5   3     1905.16     1843.12     33.22 o 
 -14   5   3      634.11      629.42     17.89 o 
 -13   5   3      122.76      115.01     10.37 o 
 -12   5   3      495.01      498.34     14.40 o 
 -11   5   3     1097.50     1095.22     21.03 o 
 -10   5   3     1289.90     1199.92     20.30 o 
  -9   5   3        0.09        6.87      5.87 o 
  -8   5   3     2395.72     2226.54     50.14 o 
  -7   5   3      181.76      189.96     11.93 o 
  -6   5   3       19.17       17.52      4.32 o 
  -5   5   3     3843.50     3726.90     68.47 o 
  -4   5   3     1970.30     1889.83     35.44 o 
  -3   5   3        2.22        9.53      2.63 o 
  -2   5   3     7702.44     7554.47     51.21 o 
  -1   5   3     7587.89     7231.78     46.81 o 
   0   5   3       54.41       47.35      4.53 o 
   1   5   3      728.86      718.43      7.06 o 
   2   5   3     4548.84     4118.22     46.59 o 
   3   5   3     1003.03     1011.39     20.72 o 
   4   5   3      598.59      576.60     11.93 o 
   5   5   3     1560.00     1501.21     33.34 o 
   6   5   3     1363.89     1297.99     28.18 o 
   7   5   3        0.35        3.87      4.63 o 
   8   5   3       19.63       25.28      4.63 o 
   9   5   3      632.25      638.78     15.79 o 
  10   5   3      896.59      932.91     27.58 o 
  11   5   3       13.59       17.39      6.47 o 
  12   5   3     1913.26     1889.81     33.30 o 
  13   5   3       79.52       90.56      9.59 o 
  14   5   3      103.97      111.35     10.70 o 
  15   5   3      289.36      274.85     14.14 o 
  16   5   3      527.48      557.97     18.64 o 
  17   5   3       92.48      100.97     15.31 o 
  18   5   3       60.34       41.85     15.12 o 
 -18   6   3       64.81       63.85     11.40 o 
 -17   6   3       35.64       37.46     11.01 o 
 -16   6   3      209.20      179.54     11.93 o 
 -15   6   3      236.20      214.41     11.67 o 
 -14   6   3      787.13      781.76     20.44 o 
 -13   6   3        2.64       -1.07      8.22 o 
 -12   6   3     1959.71     1812.88     42.80 o 
 -11   6   3      780.02      770.98     28.12 o 
 -10   6   3        3.95        7.59      6.46 o 
  -9   6   3     2008.86     1997.67     44.30 o 
  -8   6   3       76.45       80.14      6.99 o 
  -7   6   3      297.51      301.60     11.16 o 
  -6   6   3       13.38       18.10      4.23 o 
  -5   6   3     3051.65     3044.06     50.64 o 
  -4   6   3     1412.04     1371.01     20.24 o 
  -3   6   3       16.49       23.02      4.07 o 
  -2   6   3     3083.78     3025.63     23.99 o 
  -1   6   3      435.03      428.59      7.31 o 
   0   6   3       22.63       22.60      3.66 o 
   1   6   3     1790.21     1687.73     16.89 o 
   2   6   3       13.21       16.02      3.60 o 
   3   6   3      990.03      967.46     18.30 o 
   4   6   3       58.65       73.17      4.20 o 
   5   6   3      835.91      857.98     19.58 o 
   6   6   3     1829.55     1834.80     37.96 o 
   7   6   3     1182.26     1200.83     30.93 o 
   8   6   3      704.89      682.47     16.11 o 
   9   6   3      117.14      116.88      6.80 o 
  10   6   3      426.85      398.30     12.72 o 
  11   6   3       78.28       58.44      8.57 o 
  12   6   3      604.53      593.60     15.77 o 
  13   6   3      113.94      112.74     10.47 o 
  14   6   3      196.51      188.82     12.32 o 
  15   6   3      866.11      847.89     21.03 o 
  16   6   3      379.09      376.55     17.40 o 
  17   6   3       48.40       31.95     12.77 o 
 -18   7   3      255.06      258.24     14.91 o 
 -17   7   3       62.96       47.08     11.53 o 
 -16   7   3       64.60       69.97     11.00 o 
 -15   7   3     1030.91     1008.69     30.44 o 
 -14   7   3       14.75       18.62     10.04 o 
 -13   7   3       80.02       84.28     11.09 o 
 -12   7   3     1120.09     1069.41     23.42 o 
 -11   7   3      556.85      585.47     14.87 o 
 -10   7   3        9.19       11.04      7.62 o 
  -9   7   3       51.94       52.69      6.69 o 
  -8   7   3     2743.10     2740.86     57.11 o 
  -7   7   3      142.07      140.80      7.18 o 
  -6   7   3      228.55      231.24      8.01 o 
  -5   7   3     2342.14     2241.92     17.05 o 
  -4   7   3        3.53        9.90      5.15 o 
  -3   7   3     1000.45      906.30     10.61 o 
  -2   7   3      404.23      373.07      8.09 o 
  -1   7   3     2706.91     2578.04     21.28 o 
   0   7   3       58.23       66.02      4.82 o 
   1   7   3      556.38      534.48      8.34 o 
   2   7   3     3913.77     3827.39     47.81 o 
   3   7   3        7.01        7.83      4.20 o 
   4   7   3      317.03      284.33      9.50 o 
   5   7   3     3192.64     2991.79     58.29 o 
   6   7   3      376.11      378.09     10.77 o 
   7   7   3       94.66      103.57      7.27 o 
   8   7   3      151.27      136.12      8.56 o 
   9   7   3     2544.54     2578.76     60.01 o 
  10   7   3        7.91       25.62      8.55 o 
  11   7   3      109.95      112.65     10.56 o 
  12   7   3     2634.78     2539.50     43.84 o 
  13   7   3       60.09       49.49     11.55 o 
  14   7   3      123.59      110.31     13.15 o 
  15   7   3      269.56      243.79     16.09 o 
  16   7   3      312.83      293.52     17.74 o 
 -16   8   3      286.32      292.49     17.39 o 
 -15   8   3       13.00       -3.99     10.68 o 
 -14   8   3      393.33      394.10     17.13 o 
 -13   8   3      213.24      234.42     13.86 o 
 -12   8   3      272.38      286.80     13.85 o 
 -11   8   3       11.61       22.94      8.53 o 
 -10   8   3      362.73      366.97     13.46 o 
  -9   8   3      357.21      362.99     12.62 o 
  -8   8   3       84.70       79.32      8.18 o 
  -7   8   3       81.96       98.88      7.24 o 
  -6   8   3       84.62       87.70      6.80 o 
  -5   8   3      984.08      944.54     12.99 o 
  -4   8   3        2.56        7.40      5.33 o 
  -3   8   3     1190.44     1095.17     12.06 o 
  -2   8   3      714.22      675.99      9.99 o 
  -1   8   3       55.42       55.05      5.44 o 
   0   8   3      489.40      473.25      8.95 o 
   1   8   3      672.15      656.67      9.70 o 
   2   8   3      437.45      417.14      8.55 o 
   3   8   3        8.90       17.15      4.89 o 
   4   8   3      544.90      513.16     10.30 o 
   5   8   3      111.29      127.71      7.95 o 
   6   8   3        8.17       13.66      6.63 o 
   7   8   3       82.40       79.88      8.01 o 
   8   8   3      238.30      242.50     11.21 o 
   9   8   3        8.60       13.38      9.16 o 
  10   8   3      101.92      108.63     11.48 o 
  11   8   3      348.40      334.05     16.18 o 
  12   8   3      183.80      204.84     13.74 o 
  13   8   3       68.42       72.52     12.41 o 
  14   8   3      157.07      151.36     15.00 o 
  15   8   3       24.03       27.56     12.91 o 
 -15   9   3      357.55      370.31     17.56 o 
 -14   9   3       24.44       24.73     11.08 o 
 -13   9   3       77.81       97.81     11.38 o 
 -12   9   3      579.03      531.46     16.65 o 
 -11   9   3      339.96      344.54     14.88 o 
 -10   9   3       25.20       30.70      8.89 o 
  -9   9   3       38.25       39.63      8.53 o 
  -8   9   3     2009.28     2007.96     33.85 o 
  -7   9   3        9.72       17.07      6.66 o 
  -6   9   3       36.31       38.87      6.97 o 
  -5   9   3     1808.06     1781.63     21.91 o 
  -4   9   3        8.84       11.49      6.53 o 
  -3   9   3      114.46      101.98      6.71 o 
  -2   9   3       83.49       81.96      6.32 o 
  -1   9   3      906.19      901.39     12.24 o 
   0   9   3      128.56      139.99      6.88 o 
   1   9   3       73.08       72.15      6.18 o 
   2   9   3     2254.36     2308.02     39.83 o 
   3   9   3      107.08      104.27      7.21 o 
   4   9   3       80.64       70.61      8.06 o 
   5   9   3     1603.55     1500.65     28.59 o 
   6   9   3      317.95      328.97     12.50 o 
   7   9   3       10.25       14.58      7.67 o 
   8   9   3       55.13       45.46      9.88 o 
   9   9   3     1307.82     1306.59     24.93 o 
  10   9   3       92.53      101.14     12.25 o 
  11   9   3      101.96      122.51     12.69 o 
  12   9   3      802.16      797.24     21.92 o 
  13   9   3        7.82       17.66     12.25 o 
 -13  10   3      779.48      821.97     20.90 o 
 -12  10   3       96.80      107.15     11.76 o 
 -11  10   3       31.26       41.75     10.24 o 
 -10  10   3      828.33      833.19     17.91 o 
  -9  10   3      170.21      184.97     11.09 o 
  -8  10   3       45.20       38.61      8.06 o 
  -7  10   3      165.02      150.22      9.41 o 
  -6  10   3      634.03      625.56     13.56 o 
  -5  10   3       48.11       48.01      7.79 o 
  -4  10   3        0.29       -6.28      6.79 o 
  -3  10   3     1679.18     1653.92     25.06 o 
  -2  10   3       68.52       69.23      7.09 o 
  -1  10   3      175.24      183.39      8.38 o 
   0  10   3      770.00      764.83     15.72 o 
   1  10   3      506.05      500.75     12.10 o 
   2  10   3      264.28      239.64     10.38 o 
   3  10   3        1.16        0.27      6.81 o 
   4  10   3      981.09      945.12     16.75 o 
   5  10   3       13.02       12.80      7.97 o 
   6  10   3      146.13      153.69     10.41 o 
   7  10   3      512.92      530.18     17.69 o 
   8  10   3       93.03       70.48     11.20 o 
   9  10   3        8.16       15.68     10.32 o 
  10  10   3      239.09      249.36     15.09 o 
  11  10   3       75.78       71.55     13.00 o 
 -10  11   3        7.38       12.14     10.13 o 
  -9  11   3       25.54       30.79     10.23 o 
  -8  11   3      432.48      459.88     16.01 o 
  -7  11   3       29.26       33.56      8.66 o 
  -6  11   3        3.09       -0.81      7.74 o 
  -5  11   3      250.93      255.37     11.82 o 
  -4  11   3      230.82      234.17     10.92 o 
  -3  11   3        7.48       12.38      7.74 o 
  -2  11   3       49.70       46.97      8.19 o 
  -1  11   3      573.91      574.63     13.56 o 
   0  11   3       13.98       10.17      7.74 o 
   1  11   3       93.76       79.82      8.75 o 
   2  11   3      778.54      765.14     16.60 o 
   3  11   3       42.54       51.59      9.19 o 
   4  11   3       24.99       24.79      8.90 o 
   5  11   3      194.36      195.41     11.24 o 
   6  11   3      467.18      448.58     17.09 o 
   7  11   3       59.77       57.84     11.73 o 
   8  11   3        3.66       10.27     11.30 o 
   9  11   3      208.44      246.16     15.72 o 
  -7  12   3      238.60      245.09     15.43 o 
  -6  12   3      153.31      189.30     13.94 o 
  -5  12   3        0.80        2.52     10.80 o 
  -4  12   3        9.05        8.02     11.08 o 
  -3  12   3      608.51      653.05     19.38 o 
  -2  12   3       91.37       90.01     10.88 o 
  -1  12   3      250.60      277.10     14.03 o 
   0  12   3      538.76      562.83     18.48 o 
   1  12   3      324.95      347.54     17.30 o 
   2  12   3        1.67       -1.90     11.00 o 
   3  12   3       99.31      105.69     12.55 o 
   4  12   3      603.29      642.84     19.39 o 
   5  12   3        0.39       13.31     12.92 o 
 -21   0   4      208.34      201.51     21.04 o 
 -20   0   4     1848.93     1754.76     45.03 o 
 -19   0   4       13.66       67.04     20.83 o 
 -18   0   4       78.00      100.68     22.70 o 
 -17   0   4      344.51      340.12     27.06 o 
 -16   0   4     4362.52     4156.07     78.97 o 
 -15   0   4       73.42      148.68     14.22 o 
 -14   0   4       15.72       23.59     11.09 o 
 -13   0   4     7460.12     7137.87    110.22 o 
 -12   0   4       92.28       96.91     10.99 o 
 -11   0   4     1782.44     1855.67     26.84 o 
 -10   0   4     8290.71     8090.85    130.31 o 
  -9   0   4     2518.55     2943.06     30.16 o 
  -8   0   4        2.51      100.92      8.62 o 
  -7   0   4     1272.23     1339.47     21.95 o 
  -6   0   4    11390.83    11618.33    181.48 o 
  -5   0   4       77.24      117.60      9.59 o 
  -4   0   4     1758.10     1831.63     51.09 o 
  -3   0   4    23383.46    23054.19    591.74 o 
  -1   0   4     4748.07     5058.80    194.72 o 
   0   0   4    14025.71    14208.47     73.88 o 
   1   0   4     5828.33     6064.07     98.58 o 
   2   0   4      139.25      188.25      6.67 o 
   3   0   4       19.77       24.67      2.22 o 
   4   0   4    26558.94    26662.17    305.56 o 
   5   0   4      194.47      235.10      7.83 o 
   6   0   4     3050.25     2939.09     74.46 o 
   7   0   4    12255.74    12306.20    402.32 o 
   8   0   4      347.96      564.08     12.72 o 
   9   0   4     3026.99     3053.79     44.20 o 
  10   0   4      286.54      276.29      8.51 o 
  11   0   4     1318.70     1462.12     36.98 o 
  12   0   4       56.71       29.44     13.33 o 
  13   0   4     2497.96     2342.36     36.23 o 
  14   0   4     5001.02     4794.21    104.06 o 
  15   0   4      570.25      512.12     41.94 o 
  16   0   4     1185.43     1168.35     52.98 o 
  17   0   4     2219.00     2330.08     72.21 o 
  18   0   4       61.52      121.09     33.74 o 
 -20   1   4        0.10        6.90     11.60 o 
 -19   1   4        2.96       -6.75     10.40 o 
 -18   1   4       99.19       84.61     10.76 o 
 -17   1   4        4.03       -2.31      9.68 o 
 -16   1   4      385.40      376.22     16.21 o 
 -15   1   4      852.67      816.25     19.35 o 
 -14   1   4       14.32       17.90      8.54 o 
 -13   1   4       82.76       88.24      9.09 o 
 -12   1   4        6.25       25.26      7.05 o 
 -11   1   4        5.28       13.38      6.29 o 
 -10   1   4      154.92      177.08      8.43 o 
  -9   1   4       42.82       36.78      5.59 o 
  -8   1   4      350.75      371.04      9.47 o 
  -7   1   4     1714.10     1742.87     16.61 o 
  -6   1   4      204.88      195.29      7.81 o 
  -5   1   4     1639.48     1797.09     15.18 o 
  -4   1   4      282.24      350.57      9.63 o 
  -3   1   4       79.99       83.58      4.73 o 
  -2   1   4        0.80       25.56      3.68 o 
  -1   1   4     2073.18     2138.84     45.75 o 
   0   1   4     1298.97     1337.83     24.12 o 
   1   1   4       95.36       72.90      6.09 o 
   2   1   4      723.20      688.53     17.00 o 
   3   1   4     1392.33     1476.58     15.42 o 
   4   1   4      400.39      398.47      5.18 o 
   5   1   4      192.19      255.31      6.68 o 
   6   1   4       27.81       32.47      2.43 o 
   7   1   4      414.69      377.62     30.69 o 
   8   1   4      561.14      574.82      8.88 o 
   9   1   4      205.96      209.50      6.21 o 
  10   1   4      546.99      535.48      9.43 o 
  11   1   4      286.69      299.68      8.85 o 
  12   1   4       32.09       40.33      7.04 o 
  13   1   4      124.13      147.53      9.28 o 
  14   1   4        0.43        8.11      9.94 o 
  15   1   4        2.03      -10.66     10.66 o 
  16   1   4       34.32       40.33     14.99 o 
  17   1   4       45.24       47.22     16.13 o 
  18   1   4      159.89      177.03     18.89 o 
 -20   2   4     1193.37     1157.74     22.27 o 
 -19   2   4        2.77       22.98     10.65 o 
 -18   2   4       63.99       76.26     10.95 o 
 -17   2   4      760.41      721.77     18.00 o 
 -16   2   4     1341.54     1344.19     20.80 o 
 -15   2   4      306.90      308.10     13.38 o 
 -14   2   4        5.58       13.60      7.32 o 
 -13   2   4     3685.58     3555.65     54.35 o 
 -12   2   4      488.15      567.60     14.10 o 
 -11   2   4      180.40      201.43     10.17 o 
 -10   2   4     4241.69     4065.69     30.11 o 
  -9   2   4      871.05     1111.24     17.38 o 
  -8   2   4       61.44      120.57      9.14 o 
  -7   2   4     1665.87     1735.33     23.40 o 
  -6   2   4     8081.46     8051.06     95.67 o 
  -5   2   4       49.29       50.85      5.15 o 
  -4   2   4     1991.59     2030.27     20.42 o 
  -3   2   4    24195.84    23696.85     87.89 o 
  -2   2   4       44.68       89.46     12.17 o 
  -1   2   4     2078.09     2211.04     26.11 o 
   0   2   4     4694.11     4568.56     49.96 o 
   1   2   4     4537.88     4989.23     97.06 o 
   2   2   4        1.79       55.57      3.20 o 
   3   2   4        4.40        3.20      2.20 o 
   4   2   4    14060.19    13464.11    116.30 o 
   5   2   4      495.34      518.14     21.97 o 
   6   2   4     2122.13     2017.99     66.93 o 
   7   2   4     9265.95     8882.41    123.95 o 
   8   2   4     1012.39     1001.51     45.30 o 
   9   2   4      247.45      260.31      8.11 o 
  10   2   4     1176.83     1156.98     25.23 o 
  11   2   4     2914.03     2915.10     66.70 o 
  12   2   4        5.11       -0.66      5.04 o 
  13   2   4      150.22      116.75     10.46 o 
  14   2   4     3795.47     3617.90     75.18 o 
  15   2   4      115.26      129.92     12.96 o 
  16   2   4      509.28      491.60     19.81 o 
  17   2   4     1142.79     1096.61     30.78 o 
  18   2   4       32.95       71.14     16.91 o 
 -20   3   4       42.00       55.77     11.95 o 
 -19   3   4       67.13       69.10     13.37 o 
 -18   3   4      711.71      695.03     18.55 o 
 -17   3   4       96.72       99.08     10.69 o 
 -16   3   4      852.85      804.95     17.86 o 
 -15   3   4     1210.23     1163.37     19.27 o 
 -14   3   4       65.96      115.32      9.33 o 
 -13   3   4      127.12      174.61      9.45 o 
 -12   3   4      115.73      158.30      8.77 o 
 -11   3   4       79.82      143.22      8.65 o 
 -10   3   4      756.96      763.77     14.62 o 
  -9   3   4      408.45      392.02     11.22 o 
  -8   3   4     3742.20     3658.33     50.24 o 
  -7   3   4     1712.31     1709.44     19.15 o 
  -6   3   4      842.21      884.02     11.80 o 
  -5   3   4     1847.73     1840.66     14.71 o 
  -4   3   4       23.78      122.91      7.16 o 
  -3   3   4     2675.63     2945.83     14.80 o 
  -2   3   4      611.07      667.31     10.81 o 
  -1   3   4     3585.51     3531.91     21.23 o 
   0   3   4      360.46      313.37      5.13 o 
   1   3   4     4144.36     4155.06     28.82 o 
   2   3   4     3801.51     3541.03     58.07 o 
   3   3   4     1085.42     1138.54     18.80 o 
   4   3   4     1609.27     1630.25     13.20 o 
   5   3   4     1312.59     1333.67     12.67 o 
   6   3   4      967.98      970.01     12.65 o 
   7   3   4      256.57      278.05      5.69 o 
   8   3   4       59.69       80.59      6.21 o 
   9   3   4     2112.51     2069.48     40.38 o 
  10   3   4     1110.54     1090.28     15.97 o 
  11   3   4     1619.13     1542.36     35.86 o 
  12   3   4     1642.73     1664.78     36.21 o 
  13   3   4      157.94      191.19     11.21 o 
  14   3   4       99.63      117.18     12.21 o 
  15   3   4        6.27       13.14     11.18 o 
  16   3   4      223.31      216.68     15.55 o 
  17   3   4       75.05       59.70     13.96 o 
  18   3   4      562.12      587.84     28.30 o 
 -19   4   4      334.45      318.71     15.74 o 
 -18   4   4        1.68       -1.11     10.29 o 
 -17   4   4      368.33      353.63     15.51 o 
 -16   4   4      867.39      887.57     18.88 o 
 -15   4   4        0.72        5.57      8.69 o 
 -14   4   4      202.33      200.93     10.62 o 
 -13   4   4      824.40      850.21     22.16 o 
 -12   4   4      567.90      550.27     18.60 o 
 -11   4   4       13.58       15.78      7.36 o 
 -10   4   4     1149.73     1148.46     22.36 o 
  -9   4   4     1526.12     1450.82     21.44 o 
  -8   4   4      105.41      110.94      7.01 o 
  -7   4   4      701.13      682.02     14.94 o 
  -6   4   4     3420.97     3327.08     27.72 o 
  -5   4   4     1914.93     1812.98     24.83 o 
  -4   4   4     1796.72     1739.95     24.49 o 
  -3   4   4    10316.23    10287.83     99.05 o 
  -2   4   4     1391.76     1256.21     16.95 o 
  -1   4   4      313.76      356.15      4.98 o 
   0   4   4     3124.45     2895.95     35.87 o 
   1   4   4     3973.78     3914.40     74.15 o 
   2   4   4      299.38      274.72      6.30 o 
   3   4   4      279.75      288.72      9.08 o 
   4   4   4     1569.67     1479.14     22.05 o 
   5   4   4      408.01      351.87      6.67 o 
   6   4   4      153.86      145.56      7.51 o 
   7   4   4      287.45      304.34     11.86 o 
   8   4   4     2616.17     2486.46     60.76 o 
   9   4   4       76.14       72.29      6.99 o 
  10   4   4     1300.25     1283.96     29.41 o 
  11   4   4     1490.42     1493.11     33.36 o 
  12   4   4      232.26      256.01     12.37 o 
  13   4   4      237.26      218.65     11.85 o 
  14   4   4      976.92      984.43     21.82 o 
  15   4   4      492.38      509.41     19.12 o 
  16   4   4        0.64        4.70     11.96 o 
  17   4   4      246.57      240.12     16.78 o 
 -19   5   4       32.02       27.90     12.32 o 
 -18   5   4      494.74      487.99     18.25 o 
 -17   5   4      264.04      294.45     14.96 o 
 -16   5   4      319.13      320.70     14.90 o 
 -15   5   4      566.28      557.30     15.93 o 
 -14   5   4       10.71       31.08     10.30 o 
 -13   5   4      199.32      215.95     12.12 o 
 -12   5   4      126.60      124.29      9.65 o 
 -11   5   4     1382.76     1347.29     29.90 o 
 -10   5   4       37.13       50.45      7.31 o 
  -9   5   4      207.58      226.49     10.23 o 
  -8   5   4     3769.20     3666.62     67.12 o 
  -7   5   4      247.45      298.35      9.54 o 
  -6   5   4      528.56      557.74      9.45 o 
  -5   5   4     1628.98     1521.83     20.99 o 
  -4   5   4        3.21       89.08      6.71 o 
  -3   5   4      261.84      351.22      6.07 o 
  -2   5   4      288.85      298.18      6.33 o 
  -1   5   4     2138.75     2038.99     21.29 o 
   0   5   4      491.52      440.35      6.17 o 
   1   5   4     2057.07     2056.30     27.65 o 
   2   5   4     4241.68     4030.15     73.35 o 
   3   5   4      290.41      310.32      6.61 o 
   4   5   4      532.24      525.84      9.75 o 
   5   5   4      976.79      937.66     22.33 o 
   6   5   4      799.77      811.12     18.22 o 
   7   5   4      104.51      127.15      7.92 o 
   8   5   4      131.35      141.44      7.87 o 
   9   5   4     1526.23     1475.77     44.71 o 
  10   5   4      271.96      280.76     11.54 o 
  11   5   4     1452.45     1396.35     32.48 o 
  12   5   4     1049.08     1078.29     33.66 o 
  13   5   4       36.67       46.36      9.38 o 
  14   5   4      316.51      311.07     14.36 o 
  15   5   4        8.04       23.74     11.84 o 
  16   5   4      303.38      349.63     20.87 o 
  17   5   4       50.82       45.16     13.97 o 
 -18   6   4       49.99       51.57     12.16 o 
 -17   6   4       58.17      108.58     12.36 o 
 -16   6   4      363.08      348.70     15.59 o 
 -15   6   4      168.23      154.13     13.27 o 
 -14   6   4      573.43      597.06     17.64 o 
 -13   6   4       49.00       64.48     11.14 o 
 -12   6   4     2884.57     2789.65     74.27 o 
 -11   6   4      426.37      452.17     19.26 o 
 -10   6   4      222.65      320.21     13.13 o 
  -9   6   4     2615.55     2612.44     59.92 o 
  -8   6   4       29.60       66.56      6.76 o 
  -7   6   4      327.40      393.90      9.38 o 
  -6   6   4      375.09      359.38     10.15 o 
  -5   6   4     3286.82     3273.42     36.94 o 
  -4   6   4     2868.19     2767.99     39.09 o 
  -3   6   4      100.16      158.86      6.76 o 
  -2   6   4     2947.96     2722.40     28.97 o 
  -1   6   4      697.75      694.74      8.67 o 
   0   6   4      496.99      488.34      7.20 o 
   1   6   4     3032.09     2821.51     33.18 o 
   2   6   4     1109.10     1087.39     10.89 o 
   3   6   4     1668.74     1604.33     28.21 o 
   4   6   4      224.44      210.26      8.81 o 
   5   6   4     2962.14     2865.47     47.61 o 
   6   6   4      891.48      901.50     21.03 o 
   7   6   4      182.46      271.97     10.56 o 
   8   6   4     2937.61     2880.38     64.43 o 
   9   6   4        2.72        9.61      7.41 o 
  10   6   4      756.72      812.85     19.47 o 
  11   6   4      154.75      150.68      9.94 o 
  12   6   4      752.51      782.62     23.80 o 
  13   6   4      602.26      586.01     18.69 o 
  14   6   4       11.12       18.65     11.26 o 
  15   6   4     1505.68     1489.91     32.27 o 
  16   6   4      246.05      243.93     20.02 o 
 -17   7   4      132.09      144.33     13.98 o 
 -16   7   4        1.11       -2.86     13.11 o 
 -15   7   4      232.26      234.31     15.66 o 
 -14   7   4       68.82       73.47     12.77 o 
 -13   7   4       51.24       38.38     11.45 o 
 -12   7   4       99.57       91.95     11.30 o 
 -11   7   4     1459.46     1402.88     23.18 o 
 -10   7   4       41.32       40.47      9.16 o 
  -9   7   4        8.58        8.85      8.54 o 
  -8   7   4      839.19      872.29     17.37 o 
  -7   7   4       15.05       20.67      6.06 o 
  -6   7   4      190.27      187.36      8.38 o 
  -5   7   4     1264.53     1193.47     12.69 o 
  -4   7   4        1.71       36.62      5.55 o 
  -3   7   4      445.66      445.91      9.22 o 
  -2   7   4       21.41       21.93      4.69 o 
  -1   7   4     1229.90     1205.55     11.84 o 
   0   7   4      342.40      356.28      7.58 o 
   1   7   4       45.15       62.87      4.64 o 
   2   7   4     1890.84     1787.25     30.88 o 
   3   7   4      113.64      139.29      8.06 o 
   4   7   4       59.99       65.60      6.68 o 
   5   7   4      230.11      216.96      9.72 o 
   6   7   4      649.75      669.24     21.45 o 
   7   7   4       20.26       18.44      8.15 o 
   8   7   4      202.00      201.72     11.90 o 
   9   7   4      779.81      788.42     17.89 o 
  10   7   4        5.23       14.66      9.20 o 
  11   7   4        9.81       11.32      9.57 o 
  12   7   4      275.02      275.42     15.92 o 
  13   7   4       15.99       23.27     11.50 o 
  14   7   4       40.61       30.97     12.13 o 
  15   7   4       38.76       53.65     16.00 o 
 -16   8   4       20.14       11.01     13.40 o 
 -15   8   4      146.50      147.66     15.39 o 
 -14   8   4      509.89      525.09     20.56 o 
 -13   8   4        2.02       -0.76      9.71 o 
 -12   8   4      881.19      872.58     24.15 o 
 -11   8   4      681.66      687.54     16.86 o 
 -10   8   4       96.72      150.28     10.56 o 
  -9   8   4      891.73      885.92     16.70 o 
  -8   8   4        0.00       60.97      8.15 o 
  -7   8   4      811.40      835.77     13.79 o 
  -6   8   4        7.44       14.71      6.44 o 
  -5   8   4     1263.93     1304.39     15.92 o 
  -4   8   4      420.96      450.99     10.49 o 
  -3   8   4       74.11       98.36      6.61 o 
  -2   8   4     1535.14     1500.60     23.46 o 
  -1   8   4      182.14      193.29      7.57 o 
   0   8   4        7.94       45.05      6.06 o 
   1   8   4     1017.73      981.16     13.93 o 
   2   8   4      343.46      320.25      9.42 o 
   3   8   4     1874.85     1804.58     32.56 o 
   4   8   4       81.46       67.68      7.52 o 
   5   8   4      987.41     1000.09     21.46 o 
   6   8   4     1811.11     1689.81     34.96 o 
   7   8   4       41.97       64.01     10.19 o 
   8   8   4     1290.35     1252.34     27.08 o 
   9   8   4      529.02      516.29     16.77 o 
  10   8   4      129.19      139.14     12.12 o 
  11   8   4       70.33       64.99     11.03 o 
  12   8   4      392.26      436.99     18.76 o 
  13   8   4      519.33      513.55     20.74 o 
  14   8   4       33.45       37.86     13.51 o 
 -14   9   4      435.74      439.91     18.02 o 
 -13   9   4       21.17       37.40     11.36 o 
 -12   9   4      115.92      134.10     11.66 o 
 -11   9   4      441.96      475.71     16.02 o 
 -10   9   4       19.86       28.70      8.96 o 
  -9   9   4       35.85       39.32      9.15 o 
  -8   9   4       80.15      109.86      9.49 o 
  -7   9   4      861.83      813.57     14.35 o 
  -6   9   4       10.54       13.98      6.85 o 
  -5   9   4       57.78       88.29      7.72 o 
  -4   9   4      897.42      885.32     13.55 o 
  -3   9   4      119.62      112.96      7.55 o 
  -2   9   4       87.31       92.73      7.53 o 
  -1   9   4      501.35      474.24     11.69 o 
   0   9   4      677.35      638.54     12.52 o 
   1   9   4       31.02       34.82      6.52 o 
   2   9   4      258.83      254.57     11.27 o 
   3   9   4      915.76      893.71     19.05 o 
   4   9   4        0.41        3.81      7.54 o 
   5   9   4        0.62       28.42      9.17 o 
   6   9   4      504.13      493.96     16.24 o 
   7   9   4       81.39       81.16     10.16 o 
   8   9   4      299.32      330.72     16.08 o 
   9   9   4      234.19      238.47     14.31 o 
  10   9   4      311.11      322.72     16.99 o 
  11   9   4      171.68      180.00     14.33 o 
  12   9   4      408.60      462.18     20.08 o 
 -12  10   4      565.10      585.43     18.79 o 
 -11  10   4        2.70        8.28     10.22 o 
 -10  10   4       33.71       44.85     10.18 o 
  -9  10   4      430.10      431.39     15.57 o 
  -8  10   4        1.19        3.91      9.02 o 
  -7  10   4      170.03      202.62     10.30 o 
  -6  10   4       28.77       25.88      7.93 o 
  -5  10   4      400.72      419.05     14.26 o 
  -4  10   4      304.16      356.28     13.72 o 
  -3  10   4        3.35        7.49      7.65 o 
  -2  10   4      704.85      718.14     13.97 o 
  -1  10   4       53.38       60.08      7.79 o 
   0  10   4      160.97      183.21     10.17 o 
   1  10   4      173.87      167.55     10.44 o 
   2  10   4       49.26       53.52      8.79 o 
   3  10   4      304.80      338.61     13.25 o 
   4  10   4       66.62       53.43     10.04 o 
   5  10   4      605.44      631.44     18.71 o 
   6  10   4      306.58      318.47     15.89 o 
   7  10   4        4.72       18.63     10.40 o 
   8  10   4      308.44      320.53     17.70 o 
   9  10   4        0.44        6.41     11.38 o 
  10  10   4        8.46       36.23     12.69 o 
  -9  11   4      314.00      337.33     18.10 o 
  -8  11   4       24.18       33.60     11.83 o 
  -7  11   4      329.65      350.29     15.23 o 
  -6  11   4      236.82      249.04     13.09 o 
  -5  11   4      108.56      129.00     10.94 o 
  -4  11   4      149.21      143.84     10.68 o 
  -3  11   4        9.66       17.02      8.86 o 
  -2  11   4       98.42      112.84     10.56 o 
  -1  11   4      328.24      349.28     14.91 o 
   0  11   4      307.13      314.86     13.99 o 
   1  11   4      299.73      305.31     13.83 o 
   2  11   4       52.88       58.43      9.92 o 
   3  11   4      491.59      491.56     17.42 o 
   4  11   4       30.65       40.25     11.44 o 
   5  11   4       79.65      108.79     12.72 o 
   6  11   4      288.18      275.63     16.14 o 
   7  11   4        2.15        5.77     12.10 o 
  -4  12   4        0.47        7.17     11.54 o 
  -3  12   4       61.67       69.81     12.37 o 
  -2  12   4      160.18      161.78     13.78 o 
  -1  12   4       14.92       22.99     10.37 o 
   0  12   4        7.77       10.01     10.41 o 
   1  12   4       29.65       31.25     10.62 o 
   2  12   4       26.90       23.16     11.77 o 
 -20   1   5      289.96      297.28     17.42 o 
 -19   1   5      330.11      319.62     16.46 o 
 -18   1   5      159.61      154.68     13.47 o 
 -17   1   5     2211.06     2090.51     28.62 o 
 -16   1   5     1174.94     1113.22     22.26 o 
 -15   1   5      101.83       91.11     10.72 o 
 -14   1   5     2545.47     2436.95     36.46 o 
 -13   1   5      127.94      156.73      9.65 o 
 -12   1   5      597.17      577.69     14.04 o 
 -11   1   5      483.45      473.10     12.42 o 
 -10   1   5     3293.12     3202.33     23.90 o 
  -9   1   5     2808.17     2849.09     23.32 o 
  -8   1   5      512.17      557.26     11.52 o 
  -7   1   5     6729.94     6423.54     77.73 o 
  -6   1   5      539.10      553.17     23.87 o 
  -5   1   5      324.56      335.38      9.45 o 
  -4   1   5     2449.17     2412.75     50.80 o 
  -3   1   5     2826.40     2875.80     61.13 o 
  -2   1   5     3146.12     3167.65     86.59 o 
  -1   1   5      780.90      775.82     63.34 o 
   0   1   5     9186.57     9132.02    156.86 o 
   1   1   5     3692.47     3748.94     58.46 o 
   2   1   5       58.00       64.23      2.63 o 
   3   1   5     7274.32     7329.75    105.72 o 
   4   1   5      329.93      353.25      9.27 o 
   5   1   5     1083.78     1091.07     13.91 o 
   6   1   5     1020.15     1032.18     16.25 o 
   7   1   5     2126.12     2104.97     24.02 o 
   8   1   5     2376.53     2392.04     35.73 o 
   9   1   5      485.07      485.92     11.00 o 
  10   1   5     5495.84     5291.72     63.38 o 
  11   1   5      369.12      396.39     15.07 o 
  12   1   5        9.31        2.51      5.31 o 
  13   1   5     1242.86     1235.45     35.28 o 
  14   1   5       88.55       54.19     11.41 o 
  15   1   5      533.60      552.13     23.60 o 
  16   1   5       22.24       17.03     20.11 o 
  17   1   5     1303.88     1380.71     45.85 o 
 -20   2   5       51.09       41.19     12.30 o 
 -19   2   5       49.87       35.48     13.07 o 
 -18   2   5       14.53        8.44     10.47 o 
 -17   2   5      159.05      149.37     11.79 o 
 -16   2   5       13.08       13.85      9.19 o 
 -15   2   5      117.24      126.30     10.34 o 
 -14   2   5      540.20      548.94     16.48 o 
 -13   2   5      552.55      526.72     15.68 o 
 -12   2   5      483.41      479.32     14.67 o 
 -11   2   5      635.59      631.88     14.60 o 
 -10   2   5       84.09       73.50      7.46 o 
  -9   2   5       56.86       71.10      7.82 o 
  -8   2   5       83.52       92.15      7.92 o 
  -7   2   5      615.15      644.68     21.39 o 
  -6   2   5      522.94      495.65     12.02 o 
  -5   2   5     1424.09     1389.40     19.89 o 
  -4   2   5     2083.63     2041.31     25.59 o 
  -3   2   5       46.94       27.36      5.20 o 
  -2   2   5     2686.75     2678.56     24.80 o 
  -1   2   5     1455.92     1573.02     20.94 o 
   0   2   5       11.34       14.86      3.16 o 
   1   2   5      240.97      260.24      6.60 o 
   2   2   5      169.45      140.86      6.17 o 
   3   2   5     1920.40     1951.80     23.16 o 
   4   2   5      709.26      674.28     10.46 o 
   5   2   5      672.33      643.32     15.04 o 
   6   2   5     3236.07     3247.35     42.96 o 
   7   2   5      855.86      824.26     10.38 o 
   8   2   5      851.54      872.90     11.28 o 
   9   2   5        0.38        0.60      5.16 o 
  10   2   5      128.15      139.26      9.05 o 
  11   2   5       26.76       23.17      8.14 o 
  12   2   5     1235.86     1159.09     19.90 o 
  13   2   5      898.17      826.20     19.21 o 
  14   2   5      601.83      612.31     22.58 o 
  15   2   5      617.21      651.93     25.34 o 
  16   2   5      231.16      239.75     19.12 o 
  17   2   5       34.79       55.67     23.43 o 
 -19   3   5       61.47       56.56     12.11 o 
 -18   3   5      247.98      215.46     13.76 o 
 -17   3   5      331.76      325.51     15.11 o 
 -16   3   5       17.38       14.68      9.32 o 
 -15   3   5      146.85      142.21     10.55 o 
 -14   3   5      744.97      722.30     16.16 o 
 -13   3   5        2.35        6.07      7.54 o 
 -12   3   5     1029.46      982.24     16.09 o 
 -11   3   5      335.99      330.85     12.68 o 
 -10   3   5      506.36      524.02     13.81 o 
  -9   3   5      953.10      946.06     18.42 o 
  -8   3   5      468.91      466.43     11.66 o 
  -7   3   5     2635.59     2634.98     24.82 o 
  -6   3   5       25.75       25.92      5.41 o 
  -5   3   5     1523.67     1561.48     16.06 o 
  -4   3   5     3270.74     3227.07     28.70 o 
  -3   3   5     1190.22     1130.60     13.07 o 
  -2   3   5      448.77      450.68     15.27 o 
  -1   3   5     1677.16     1708.13     21.55 o 
   0   3   5     4082.15     4017.86     26.91 o 
   1   3   5      770.17      792.10     15.96 o 
   2   3   5      646.13      608.40     11.88 o 
   3   3   5     1350.93     1267.12     15.09 o 
   4   3   5       45.72       49.30      5.12 o 
   5   3   5      213.25      194.29      8.14 o 
   6   3   5     1952.28     1862.87     39.92 o 
   7   3   5      384.03      371.69     11.25 o 
   8   3   5     1952.76     1924.88     42.79 o 
   9   3   5      188.18      120.30     33.82 o 
  10   3   5     2491.61     2399.05     47.59 o 
  11   3   5      655.71      459.22    145.99 o 
  12   3   5      746.82      542.62    162.02 o 
  13   3   5     1023.78     1019.73     25.62 o 
  14   3   5       28.48       12.85     11.90 o 
  15   3   5      407.21      428.56     22.86 o 
  16   3   5       94.77       87.97     16.78 o 
  17   3   5      352.07      355.67     24.30 o 
 -19   4   5      162.83      166.60     14.08 o 
 -18   4   5       42.05       40.98     11.14 o 
 -17   4   5       38.37       39.56     11.00 o 
 -16   4   5      164.63      134.09     11.47 o 
 -15   4   5      505.13      495.43     15.67 o 
 -14   4   5      732.69      727.54     16.49 o 
 -13   4   5     1267.50     1221.33     18.47 o 
 -12   4   5     1083.75     1101.89     28.37 o 
 -11   4   5      493.19      467.17     20.45 o 
 -10   4   5      208.73      145.49     31.53 o 
  -9   4   5      317.91      330.98     11.70 o 
  -8   4   5       35.32       47.14      6.48 o 
  -7   4   5     1788.82     1734.52     16.96 o 
  -6   4   5     1254.73     1224.73     14.83 o 
  -5   4   5     5132.91     5065.18     44.04 o 
  -4   4   5     2803.01     2808.77     29.99 o 
  -3   4   5      442.81      435.15      8.12 o 
  -2   4   5     2630.30     2608.19     33.85 o 
  -1   4   5       28.16       40.38      3.31 o 
   0   4   5       13.63        7.04      4.65 o 
   1   4   5        1.72        4.39      3.90 o 
   2   4   5     1923.07     1860.36     28.42 o 
   3   4   5     2493.30     2508.56     21.20 o 
   4   4   5      842.79      792.17     14.63 o 
   5   4   5     3809.24     3707.86     61.39 o 
   6   4   5     3997.24     3953.36     52.08 o 
   7   4   5       50.32       44.94      6.50 o 
   8   4   5      970.59      947.27     23.24 o 
   9   4   5        8.31       14.79      6.71 o 
  10   4   5      836.55      871.27     16.27 o 
  11   4   5        3.47        6.08      9.13 o 
  12   4   5     1432.63     1405.93     32.36 o 
  13   4   5     1201.03     1216.46     32.36 o 
  14   4   5      644.75      647.44     19.60 o 
  15   4   5     1254.67     1258.95     36.17 o 
  16   4   5      154.52      144.11     17.88 o 
 -18   5   5      341.72      341.36     16.02 o 
 -17   5   5      236.32      246.12     13.99 o 
 -16   5   5      171.56      166.70     12.09 o 
 -15   5   5      422.37      416.51     15.63 o 
 -14   5   5      678.55      700.88     24.36 o 
 -13   5   5      482.97      461.12     16.17 o 
 -12   5   5      827.53      769.07     26.25 o 
 -11   5   5     1636.82     1628.09     51.81 o 
 -10   5   5      365.38      380.46     12.72 o 
  -9   5   5        4.37       11.36      6.52 o 
  -8   5   5     1546.33     1509.55     19.01 o 
  -7   5   5     1628.95     1645.32     21.46 o 
  -6   5   5      272.69      255.94      8.47 o 
  -5   5   5     2495.89     2412.13     24.90 o 
  -4   5   5       60.24       64.98      5.15 o 
  -3   5   5      453.90      443.37     11.45 o 
  -2   5   5       81.51       92.63      4.56 o 
  -1   5   5     2340.97     2223.55     21.04 o 
   0   5   5      234.73      214.16      5.98 o 
   1   5   5       23.61       20.46      3.46 o 
   2   5   5     2404.24     2362.81     43.43 o 
   3   5   5      378.73      357.98      8.08 o 
   4   5   5      772.55      718.96     15.64 o 
   5   5   5      102.85      137.16     12.48 o 
   6   5   5     1077.94     1074.63     30.65 o 
   7   5   5      913.59      847.15     26.63 o 
   8   5   5        0.32        8.80      6.83 o 
   9   5   5     1005.64     1033.07     24.19 o 
  10   5   5       43.20       55.07      8.05 o 
  11   5   5      214.05      234.40     12.06 o 
  12   5   5      612.63      659.71     29.50 o 
  13   5   5      358.42      378.60     18.89 o 
  14   5   5       97.05       99.77     12.62 o 
  15   5   5      167.83      189.08     16.90 o 
 -17   6   5       47.36       50.85     13.17 o 
 -16   6   5       10.98       14.59     10.60 o 
 -15   6   5      217.87      204.95     13.84 o 
 -14   6   5      190.51      169.50     12.19 o 
 -13   6   5       28.09       20.99      9.32 o 
 -12   6   5     1207.17     1197.93     33.75 o 
 -11   6   5       84.97       88.19      8.78 o 
 -10   6   5       50.10       55.23      9.67 o 
  -9   6   5      431.06      408.76     14.73 o 
  -8   6   5      144.90      173.73     11.11 o 
  -7   6   5     1696.75     1664.80     21.14 o 
  -6   6   5       35.88       38.80      6.72 o 
  -5   6   5       15.09       15.87      5.48 o 
  -4   6   5     3135.97     3094.21     27.67 o 
  -3   6   5      108.85      105.11      6.12 o 
  -2   6   5       29.45       38.05      4.88 o 
  -1   6   5     1403.34     1322.61     13.10 o 
   0   6   5      354.49      330.64      7.97 o 
   1   6   5       56.41       70.62      6.34 o 
   2   6   5      401.08      411.19     10.53 o 
   3   6   5     1136.22     1161.96     13.74 o 
   4   6   5       63.15       57.15      7.81 o 
   5   6   5     2260.76     2134.31     28.28 o 
   6   6   5      592.20      580.67     14.93 o 
   7   6   5       22.92       34.13      8.27 o 
   8   6   5     1388.91     1289.65     27.37 o 
   9   6   5       13.26       21.84      8.85 o 
  10   6   5      328.52      349.81     14.99 o 
  11   6   5       81.12       87.06     10.59 o 
  12   6   5      491.20      462.30     20.70 o 
  13   6   5      517.59      526.84     22.97 o 
  14   6   5       41.94       38.08     14.49 o 
 -16   7   5      117.50      103.57     15.71 o 
 -15   7   5      426.59      431.98     20.82 o 
 -14   7   5       67.35       66.04     13.01 o 
 -13   7   5       82.39       68.14     12.17 o 
 -12   7   5      187.17      187.21     13.44 o 
 -11   7   5      868.97      865.14     23.94 o 
 -10   7   5       28.16       33.39     10.23 o 
  -9   7   5      207.14      206.94     12.50 o 
  -8   7   5     1957.82     1920.65     24.33 o 
  -7   7   5      103.12      124.22      7.74 o 
  -6   7   5      741.83      719.73     12.59 o 
  -5   7   5     1047.37     1017.79     13.43 o 
  -4   7   5      207.33      205.06      8.41 o 
  -3   7   5       92.06       98.06      7.16 o 
  -2   7   5      130.45      127.27      7.85 o 
  -1   7   5     2141.78     2154.44     27.10 o 
   0   7   5       65.70       61.88      7.02 o 
   1   7   5      386.15      370.60     11.44 o 
   2   7   5     3344.38     3249.30     42.63 o 
   3   7   5      114.54      133.66      8.08 o 
   4   7   5      421.33      380.46     13.64 o 
   5   7   5      424.67      407.44     13.58 o 
   6   7   5     1648.01     1626.71     27.13 o 
   7   7   5       11.28       24.93      9.05 o 
   8   7   5        5.57       15.53      9.26 o 
   9   7   5     1055.73     1048.60     20.60 o 
  10   7   5       55.44       60.67     10.74 o 
  11   7   5      166.04      176.78     13.38 o 
  12   7   5      676.69      728.18     27.05 o 
  13   7   5       52.74       80.84     15.53 o 
 -15   8   5       18.18        6.25     14.20 o 
 -14   8   5       28.09       27.03     13.10 o 
 -13   8   5       62.95       67.13     12.56 o 
 -12   8   5       16.66        7.81      9.78 o 
 -11   8   5        5.77       11.00      9.72 o 
 -10   8   5       82.50      100.48     10.01 o 
  -9   8   5      262.95      285.08     13.13 o 
  -8   8   5      176.45      182.77     10.23 o 
  -7   8   5      284.75      300.75     11.02 o 
  -6   8   5      257.20      285.25     10.95 o 
  -5   8   5       52.72       74.18      8.47 o 
  -4   8   5      110.17      103.44      8.44 o 
  -3   8   5      305.95      303.66     11.51 o 
  -2   8   5       23.70       33.43      7.01 o 
  -1   8   5        0.65       -1.10      6.95 o 
   0   8   5      412.32      399.82     12.06 o 
   1   8   5      563.27      539.61     13.29 o 
   2   8   5       40.02       50.36      7.46 o 
   3   8   5       69.33       74.25      9.48 o 
   4   8   5      539.06      518.08     16.10 o 
   5   8   5      516.70      513.32     16.26 o 
   6   8   5        0.64        0.79      8.94 o 
   7   8   5      331.53      355.00     15.16 o 
   8   8   5      652.52      643.00     19.21 o 
   9   8   5       14.03       17.15     10.57 o 
  10   8   5      491.94      544.61     18.60 o 
  11   8   5      200.48      201.58     13.94 o 
  12   8   5       22.94       24.15     11.85 o 
 -13   9   5       70.49       88.32     12.09 o 
 -12   9   5        5.59       17.96     10.95 o 
 -11   9   5      606.92      685.22     18.37 o 
 -10   9   5        1.07        0.77      9.18 o 
  -9   9   5      125.64      149.69     10.72 o 
  -8   9   5      864.56      884.54     20.04 o 
  -7   9   5        6.08       16.11      8.89 o 
  -6   9   5      139.46      130.10      9.92 o 
  -5   9   5      455.66      444.02     13.81 o 
  -4   9   5      491.19      508.54     13.80 o 
  -3   9   5        1.61       -6.46      8.35 o 
  -2   9   5        1.00        7.80      8.84 o 
  -1   9   5     1386.53     1442.49     24.40 o 
   0   9   5       13.85       15.48      7.72 o 
   1   9   5      170.12      164.86     10.08 o 
   2   9   5     1007.21      968.55     19.25 o 
   3   9   5       49.34       54.89      9.79 o 
   4   9   5       60.15       51.10      9.69 o 
   5   9   5      128.41      110.57     11.56 o 
   6   9   5      615.39      612.72     18.31 o 
   7   9   5       53.12       61.80     11.30 o 
   8   9   5       84.07      109.12     12.87 o 
   9   9   5      373.45      378.68     17.98 o 
  10   9   5        1.54       10.98     11.93 o 
 -10  10   5      168.09      190.84     14.55 o 
  -9  10   5      180.65      195.27     13.90 o 
  -8  10   5       16.52       18.73     10.63 o 
  -7  10   5      153.51      149.84     11.39 o 
  -6  10   5      410.80      459.21     15.48 o 
  -5  10   5      109.15      116.80     12.05 o 
  -4  10   5       52.37       51.41     10.88 o 
  -3  10   5      998.13     1045.87     20.80 o 
  -2  10   5       71.25       70.80     11.17 o 
  -1  10   5      112.67       89.57     10.10 o 
   0  10   5      321.48      313.82     14.25 o 
   1  10   5      356.20      353.86     16.26 o 
   2  10   5        0.32       -0.52      9.60 o 
   3  10   5        0.45       -0.83     10.66 o 
   4  10   5      535.92      566.85     18.54 o 
   5  10   5        0.19        4.58     10.54 o 
   6  10   5       38.15       47.88     11.75 o 
   7  10   5      376.15      413.71     18.28 o 
   8  10   5      109.04      119.94     13.82 o 
  -7  11   5      136.33      146.25     14.08 o 
  -6  11   5       15.97       11.87     11.66 o 
  -5  11   5       89.76       98.29     13.16 o 
  -4  11   5      330.87      353.00     17.81 o 
  -3  11   5       95.29       94.77     12.64 o 
  -2  11   5        5.27       -5.81     10.71 o 
  -1  11   5      402.55      436.54     15.82 o 
   0  11   5       25.47       21.42     11.57 o 
   1  11   5       60.98       60.56     11.92 o 
   2  11   5       62.56       83.99     12.54 o 
   3  11   5      106.82      101.20     13.02 o 
   4  11   5       53.93       56.15     12.54 o 
 -19   0   6      407.90      358.59     30.59 o 
 -18   0   6       17.05       24.13     19.02 o 
 -17   0   6       18.69       92.17     20.40 o 
 -16   0   6     1727.15     1759.02     56.48 o 
 -15   0   6       94.54      110.11     15.65 o 
 -14   0   6     1325.87     1303.50     39.87 o 
 -13   0   6     2911.43     2861.97     53.91 o 
 -12   0   6      560.18      550.37     20.35 o 
 -11   0   6     1361.04     1342.54     26.45 o 
 -10   0   6       55.79      109.67     11.58 o 
  -9   0   6     1006.06     1011.30     41.92 o 
  -8   0   6      202.00      234.25     14.37 o 
  -7   0   6      331.59      496.12     24.91 o 
  -6   0   6     3375.86     3326.71     72.36 o 
  -5   0   6     1005.51     1088.17     34.81 o 
  -4   0   6     1756.09     1859.94     53.95 o 
  -3   0   6     7535.45     7678.74    235.72 o 
  -2   0   6        8.05       57.29     39.73 o 
  -1   0   6      362.05      342.93     23.49 o 
   0   0   6       32.62      137.49     15.77 o 
   1   0   6     4523.86     4595.82    164.49 o 
   2   0   6       30.44       58.78      8.50 o 
   3   0   6     2108.12     2203.94     96.18 o 
   4   0   6     7195.29     7120.71    274.35 o 
   5   0   6     1023.00     1108.95     68.11 o 
   6   0   6     2049.55     1976.35     49.04 o 
   7   0   6     1119.54     1133.55     48.56 o 
   8   0   6      407.68      421.41     16.37 o 
   9   0   6       70.74       88.54     10.79 o 
  10   0   6      118.58      142.85     23.65 o 
  11   0   6     2716.80     2659.61     61.81 o 
  12   0   6      380.57      317.55     37.84 o 
  13   0   6     1318.52     1379.31     55.50 o 
  14   0   6     2204.67     2297.60     69.06 o 
  15   0   6       10.25        3.78     29.33 o 
  16   0   6      372.25      391.03     46.04 o 
 -19   1   6       53.66       55.17     12.15 o 
 -18   1   6      258.57      243.90     15.55 o 
 -17   1   6       88.99       89.72     13.16 o 
 -16   1   6        1.45       12.16     10.99 o 
 -15   1   6      113.21      106.13     11.81 o 
 -14   1   6       24.66       30.28      9.59 o 
 -13   1   6        0.52        4.80      8.25 o 
 -12   1   6       12.09       17.80      7.94 o 
 -11   1   6      229.38      215.18     10.24 o 
 -10   1   6      285.82      281.82     10.84 o 
  -9   1   6      323.36      319.28     11.19 o 
  -8   1   6      150.24      145.59      8.14 o 
  -7   1   6       78.05       77.39      6.80 o 
  -6   1   6       10.63       16.67      6.45 o 
  -5   1   6       45.81       52.01      6.71 o 
  -4   1   6      160.37      172.25      7.24 o 
  -3   1   6      272.63      302.80     11.98 o 
  -2   1   6       43.90       65.95      6.29 o 
  -1   1   6      280.15      267.72      8.27 o 
   0   1   6      643.22      674.88     15.07 o 
   1   1   6       30.67       30.03      4.97 o 
   2   1   6      331.25      342.27      8.17 o 
   3   1   6      199.99      212.38      9.25 o 
   4   1   6      235.37      269.23      7.53 o 
   5   1   6      110.16      106.39      5.16 o 
   6   1   6       11.00       19.80      5.83 o 
   7   1   6        2.42       11.78      5.89 o 
   8   1   6      240.66      236.41     13.31 o 
   9   1   6      186.95      186.80     12.47 o 
  10   1   6        4.14        5.16      9.79 o 
  11   1   6      292.54      296.57     17.56 o 
  12   1   6       54.55       63.86     18.05 o 
  13   1   6        2.44       12.77     18.06 o 
  14   1   6        0.19       10.56     18.41 o 
  15   1   6       10.84       18.51     20.16 o 
  16   1   6       53.24       49.94     22.63 o 
 -18   2   6       14.98       18.85     10.76 o 
 -17   2   6       94.06      115.48     11.95 o 
 -16   2   6     1199.69     1227.36     24.23 o 
 -15   2   6       19.16       25.50      9.62 o 
 -14   2   6      370.21      406.50     15.62 o 
 -13   2   6     1537.29     1540.50     22.07 o 
 -12   2   6      111.89      110.71     10.11 o 
 -11   2   6      305.18      314.68     13.24 o 
 -10   2   6      337.24      390.37     13.01 o 
  -9   2   6     1393.92     1423.30     22.30 o 
  -8   2   6        0.53        3.33      7.11 o 
  -7   2   6      185.75      320.46     12.31 o 
  -6   2   6     3508.29     3586.88     55.21 o 
  -5   2   6        4.18       -0.72      6.15 o 
  -4   2   6     1285.11     1269.98     41.15 o 
  -3   2   6     3234.53     3296.23     75.37 o 
  -2   2   6      769.23      762.95     20.99 o 
  -1   2   6      598.21      606.54     12.67 o 
   0   2   6       98.60      200.97     12.83 o 
   1   2   6     3751.27     3744.16     74.78 o 
   2   2   6       53.37       59.27      7.66 o 
   3   2   6      703.04      568.50    162.51 o 
   4   2   6     5544.69     5470.22     89.24 o 
   5   2   6      111.56      107.20      7.25 o 
   6   2   6       11.77       47.35      5.36 o 
   7   2   6     1125.74     1073.14     41.09 o 
   8   2   6      580.87      541.46     38.28 o 
   9   2   6        3.68        6.92      6.55 o 
  10   2   6      317.56      357.91     22.89 o 
  11   2   6     2133.17     2139.71     69.38 o 
  12   2   6      138.13       50.43     54.56 o 
  13   2   6      231.18      153.10     76.15 o 
  14   2   6     1558.14     1586.59     47.14 o 
  15   2   6       14.98       25.43     21.85 o 
 -18   3   6      316.93      327.04     15.93 o 
 -17   3   6      347.72      340.41     16.43 o 
 -16   3   6       95.84      101.05     11.17 o 
 -15   3   6      141.36      175.60     11.58 o 
 -14   3   6       36.42       43.04      9.43 o 
 -13   3   6        8.11       15.27      8.39 o 
 -12   3   6      140.53      181.45      9.98 o 
 -11   3   6      408.17      418.95     14.17 o 
 -10   3   6      338.87      335.23     12.85 o 
  -9   3   6     1194.94     1176.42     17.92 o 
  -8   3   6      538.37      447.20     15.98 o 
  -7   3   6      100.61       78.38     17.07 o 
  -6   3   6     1674.11     1686.63     21.30 o 
  -5   3   6      662.15      711.16     12.33 o 
  -4   3   6      735.15      766.89     15.64 o 
  -3   3   6       44.97       62.56      5.28 o 
  -2   3   6      619.53      604.88     15.70 o 
  -1   3   6     2266.09     2232.00     19.11 o 
   0   3   6      576.97      573.83      7.51 o 
   1   3   6     1786.36     1676.73     23.22 o 
   2   3   6     1254.67     1237.53     11.37 o 
   3   3   6      475.83      402.89     83.00 o 
   4   3   6        0.58       12.13      5.30 o 
   5   3   6       39.23       48.42      6.00 o 
   6   3   6      252.72      302.30      9.91 o 
   7   3   6      358.33      337.96     10.38 o 
   8   3   6      816.21      794.34     21.80 o 
   9   3   6     2235.94     2274.21     34.82 o 
  10   3   6      129.99      139.58     10.63 o 
  11   3   6      416.18      422.50     18.61 o 
  12   3   6      341.03      333.19     19.78 o 
  13   3   6       11.21       14.20     13.24 o 
  14   3   6        9.67       21.36     15.05 o 
  15   3   6      102.44      117.74     22.19 o 
 -18   4   6      239.06      252.42     14.93 o 
 -17   4   6       58.74       62.08     11.45 o 
 -16   4   6      701.93      714.38     18.57 o 
 -15   4   6      520.21      518.47     16.14 o 
 -14   4   6       12.28       14.21      9.17 o 
 -13   4   6      776.83      782.41     18.08 o 
 -12   4   6      555.89      539.98     16.12 o 
 -11   4   6        6.89       20.75      8.27 o 
 -10   4   6      481.36      429.01     36.79 o 
  -9   4   6     1628.39     1637.35     26.92 o 
  -8   4   6      115.75      132.17      8.45 o 
  -7   4   6      318.68      395.05     11.51 o 
  -6   4   6      464.90      475.30     11.28 o 
  -5   4   6      409.57      408.57     11.50 o 
  -4   4   6      485.74      497.54     21.98 o 
  -3   4   6      273.90      305.72      8.47 o 
  -2   4   6     1063.13     1056.35     11.31 o 
  -1   4   6       83.24       94.93      5.46 o 
   0   4   6      250.41      266.92      8.73 o 
   1   4   6      893.49      911.12     13.06 o 
   2   4   6       91.64       85.89      6.54 o 
   3   4   6       33.75       57.37      6.19 o 
   4   4   6     1703.87     1680.67     34.74 o 
   5   4   6      839.29      822.26     15.44 o 
   6   4   6       93.80      127.43      7.71 o 
   7   4   6      380.86      403.44     11.55 o 
   8   4   6      772.12      773.24     18.35 o 
   9   4   6      105.81      115.07     15.53 o 
  10   4   6      130.49      118.77     32.58 o 
  11   4   6      471.66      331.91    108.37 o 
  12   4   6      216.83      225.65     16.07 o 
  13   4   6       39.89       64.06     14.79 o 
  14   4   6      234.41      236.24     17.92 o 
 -17   5   6       23.07       19.89     11.89 o 
 -16   5   6      120.38      119.44     12.10 o 
 -15   5   6      135.03      151.98     11.49 o 
 -14   5   6       20.00       33.33     10.65 o 
 -13   5   6       37.68       36.97     11.97 o 
 -12   5   6      159.08      191.90     13.67 o 
 -11   5   6      508.91      538.34     15.39 o 
 -10   5   6       22.72       22.99      7.92 o 
  -9   5   6      545.97      575.55     13.86 o 
  -8   5   6      852.99      875.34     14.91 o 
  -7   5   6       45.22       65.25      7.07 o 
  -6   5   6      350.61      334.22     12.88 o 
  -5   5   6      636.04      627.47     15.60 o 
  -4   5   6      243.13      290.89     10.23 o 
  -3   5   6      192.95      196.76      8.77 o 
  -2   5   6      356.41      400.23     13.53 o 
  -1   5   6     1801.67     1794.83     29.63 o 
   0   5   6      270.87      261.92     10.36 o 
   1   5   6     1495.91     1406.81     20.88 o 
   2   5   6      809.06      793.48     15.19 o 
   3   5   6        0.78        5.51      7.27 o 
   4   5   6      239.49      211.73     11.07 o 
   5   5   6       63.90       80.42      8.46 o 
   6   5   6      845.94      833.84     22.94 o 
   7   5   6      157.48      171.33     10.59 o 
   8   5   6      470.87      456.76     14.74 o 
   9   5   6     1084.98     1095.61     23.32 o 
  10   5   6      275.97      282.13     16.54 o 
  11   5   6      233.68      259.04     17.53 o 
  12   5   6      185.42      213.95     16.31 o 
  13   5   6        5.27       22.13     17.72 o 
  14   5   6        0.81       17.36     18.48 o 
 -16   6   6      128.57      151.68     14.67 o 
 -15   6   6      789.75      773.58     26.54 o 
 -14   6   6      183.55      155.08     15.29 o 
 -13   6   6       39.41       37.22     11.69 o 
 -12   6   6      950.31      902.07     22.49 o 
 -11   6   6        1.07       15.81     10.27 o 
 -10   6   6      131.20      122.35     11.84 o 
  -9   6   6     1106.85     1094.90     20.86 o 
  -8   6   6      875.24      886.13     18.80 o 
  -7   6   6     1111.63     1145.37     19.56 o 
  -6   6   6        2.31        9.50      6.98 o 
  -5   6   6     1198.97     1247.37     20.33 o 
  -4   6   6        9.55       18.04      6.35 o 
  -3   6   6        1.66       10.01      6.21 o 
  -2   6   6     1045.14     1022.04     16.90 o 
  -1   6   6        3.80       30.98      7.58 o 
   0   6   6      379.92      378.40     12.16 o 
   1   6   6      214.86      242.39     12.06 o 
   2   6   6     1311.23     1313.76     19.29 o 
   3   6   6      496.90      515.15     14.48 o 
   4   6   6      323.63      355.82     13.73 o 
   5   6   6     2583.06     2497.66     65.36 o 
   6   6   6      105.01      154.74     10.38 o 
   7   6   6       87.03      103.12     10.30 o 
   8   6   6      579.43      585.15     17.01 o 
   9   6   6      156.06      173.57     14.06 o 
  10   6   6      124.35      146.72     14.45 o 
  11   6   6        1.36       11.96     12.44 o 
  12   6   6      550.52      594.39     24.16 o 
  13   6   6      355.98      378.69     21.90 o 
 -15   7   6       61.51       64.74     15.39 o 
 -14   7   6      228.44      235.15     16.76 o 
 -13   7   6        9.47        7.39     12.07 o 
 -12   7   6        7.89       11.01     11.58 o 
 -11   7   6      419.37      450.68     17.99 o 
 -10   7   6       13.11        8.98      9.83 o 
  -9   7   6       35.42       67.74     10.39 o 
  -8   7   6      540.90      577.47     16.93 o 
  -7   7   6      108.90      105.67     10.10 o 
  -6   7   6       30.14       47.08      8.09 o 
  -5   7   6       25.94       34.97      7.88 o 
  -4   7   6      303.78      334.15     13.66 o 
  -3   7   6       73.04       66.90      9.11 o 
  -2   7   6        5.29       22.12      7.93 o 
  -1   7   6      788.77      808.14     19.34 o 
   0   7   6       24.02       18.76      8.63 o 
   1   7   6       24.81       30.16      8.91 o 
   2   7   6      359.36      355.55     13.56 o 
   3   7   6      584.11      569.46     15.96 o 
   4   7   6       42.37       35.64      9.13 o 
   5   7   6       37.92       44.90      9.06 o 
   6   7   6     1086.52     1072.18     20.01 o 
   7   7   6       58.05       49.68     10.14 o 
   8   7   6        1.74       23.45      9.74 o 
   9   7   6       67.03       72.29     11.43 o 
  10   7   6        0.27        7.66     12.70 o 
  11   7   6       21.33       25.99     13.38 o 
 -13   8   6       19.84       29.21     13.36 o 
 -12   8   6      303.59      307.00     17.46 o 
 -11   8   6        1.22       17.26     11.32 o 
 -10   8   6       31.74       31.01     11.32 o 
  -9   8   6      363.68      382.18     16.93 o 
  -8   8   6      235.66      266.01     14.60 o 
  -7   8   6      558.04      587.36     16.01 o 
  -6   8   6      177.93      173.57     12.18 o 
  -5   8   6     1533.34     1506.32     27.95 o 
  -4   8   6      772.47      758.80     17.63 o 
  -3   8   6      152.92      162.87     11.55 o 
  -2   8   6     1424.49     1421.25     26.44 o 
  -1   8   6        0.09       27.72      8.80 o 
   0   8   6      450.48      456.06     15.54 o 
   1   8   6      163.22      200.34     12.46 o 
   2   8   6      822.42      881.47     19.25 o 
   3   8   6      426.33      466.21     15.80 o 
   4   8   6       10.35       34.29     10.07 o 
   5   8   6     1361.95     1337.58     22.96 o 
   6   8   6      532.79      538.34     17.57 o 
   7   8   6        0.35       -4.63     10.46 o 
   8   8   6      411.02      408.20     17.56 o 
   9   8   6       78.85       86.89     12.86 o 
  10   8   6      640.47      677.83     24.62 o 
 -11   9   6       65.73       71.69     13.86 o 
 -10   9   6      229.36      242.67     15.37 o 
  -9   9   6       77.36       79.66     12.56 o 
  -8   9   6       43.58       52.94     13.99 o 
  -7   9   6      772.68      795.25     20.71 o 
  -6   9   6      231.47      236.46     14.07 o 
  -5   9   6       42.65       38.08     10.63 o 
  -4   9   6      686.54      702.14     18.76 o 
  -3   9   6      529.19      513.54     16.94 o 
  -2   9   6       28.11       28.83     10.20 o 
  -1   9   6      380.92      378.89     18.94 o 
   0   9   6      352.91      348.07     16.11 o 
   1   9   6       22.53       51.63     10.92 o 
   2   9   6       11.12       15.05     10.48 o 
   3   9   6      266.41      273.53     15.71 o 
   4   9   6       18.53       41.84     10.81 o 
   5   9   6        3.72       11.35     10.87 o 
   6   9   6      324.00      346.03     17.58 o 
   7   9   6       89.11      114.74     12.64 o 
   8   9   6        9.97       25.85     12.17 o 
  -8  10   6      254.48      276.05     18.24 o 
  -7  10   6      168.36      182.81     14.66 o 
  -6  10   6       57.03       51.28     11.79 o 
  -5  10   6      531.41      579.56     19.60 o 
  -4  10   6      184.74      192.92     13.52 o 
  -3  10   6      348.82      347.29     20.87 o 
  -2  10   6      346.83      326.49     19.98 o 
  -1  10   6        4.68        4.76     12.31 o 
   0  10   6      118.90      166.59     13.00 o 
   1  10   6       85.41       88.27     12.84 o 
   2  10   6      399.95      431.60     18.32 o 
   3  10   6      127.79      150.25     13.74 o 
   4  10   6        0.17        2.92     11.50 o 
   5  10   6      250.31      260.36     16.04 o 
 -17   1   7      728.82      704.52     21.47 o 
 -16   1   7        0.50       10.75     11.35 o 
 -15   1   7       13.77       29.95     11.33 o 
 -14   1   7      749.86      723.26     19.17 o 
 -13   1   7      986.87      940.25     19.78 o 
 -12   1   7      211.11      218.37     11.32 o 
 -11   1   7       59.62       61.99      8.89 o 
 -10   1   7     4236.10     4098.31     37.47 o 
  -9   1   7      279.15      278.70     12.25 o 
  -8   1   7       47.46       42.51      7.65 o 
  -7   1   7     2629.25     2632.77     30.51 o 
  -6   1   7       25.02       27.13      6.82 o 
  -5   1   7     1345.05     1340.55     24.12 o 
  -4   1   7      365.95      390.49     26.07 o 
  -3   1   7     1025.06      990.82     40.17 o 
  -2   1   7     1206.42     1194.15     35.36 o 
  -1   1   7        4.86       -0.98      7.19 o 
   0   1   7     4842.93     4809.58    108.74 o 
   1   1   7       44.04       30.97      7.08 o 
   2   1   7        4.96        0.86      6.57 o 
   3   1   7     1687.71     1656.84     36.05 o 
   4   1   7      760.83      715.22     31.00 o 
   5   1   7       38.88       41.93      8.67 o 
   6   1   7      179.04      186.01     11.75 o 
   7   1   7     3489.26     3335.41     42.35 o 
   8   1   7     1449.00     1396.03     31.88 o 
   9   1   7        4.87       11.78     14.83 o 
  10   1   7     1759.67     1769.80     38.02 o 
  11   1   7       41.40       55.82     17.15 o 
  12   1   7       53.90       47.89     19.28 o 
  13   1   7      383.90      421.88     32.00 o 
  14   1   7      731.86      795.51     37.79 o 
 -17   2   7       60.78       60.11     11.59 o 
 -16   2   7       14.27       27.79     10.64 o 
 -15   2   7      370.94      339.83     15.02 o 
 -14   2   7      348.04      379.33     16.81 o 
 -13   2   7       56.86       56.97     10.05 o 
 -12   2   7      501.80      475.10     16.05 o 
 -11   2   7        2.21       12.99      8.76 o 
 -10   2   7        3.91       10.69      8.07 o 
  -9   2   7       48.02       43.83      8.09 o 
  -8   2   7      794.90      803.89     17.71 o 
  -7   2   7      253.15      237.65     12.97 o 
  -6   2   7      488.34      495.83     14.66 o 
  -5   2   7      635.05      603.58     14.98 o 
  -4   2   7      602.26      600.84     14.58 o 
  -3   2   7      176.43      182.21     10.08 o 
  -2   2   7       58.56       64.01      6.56 o 
  -1   2   7        0.72        2.51      5.59 o 
   0   2   7      484.43      508.05     14.43 o 
   1   2   7       69.01       45.29     13.01 o 
   2   2   7      402.88      410.50     14.16 o 
   3   2   7      699.42      715.87     14.28 o 
   4   2   7     1220.24     1234.84     33.81 o 
   5   2   7     1001.08      991.07     19.15 o 
   6   2   7        9.49        9.90      9.32 o 
   7   2   7       41.27       45.20     10.13 o 
   8   2   7       13.64       23.51     10.02 o 
   9   2   7      473.10      456.71     26.19 o 
  10   2   7      200.69      209.32     30.90 o 
  11   2   7      201.22      209.28     29.48 o 
  12   2   7      797.04      798.80     32.70 o 
  13   2   7      266.72      351.28     27.87 o 
 -17   3   7      603.21      612.15     19.56 o 
 -16   3   7        1.46       -1.58     10.52 o 
 -15   3   7       84.34       86.43     10.86 o 
 -14   3   7      358.89      367.39     15.34 o 
 -13   3   7      340.39      334.88     14.38 o 
 -12   3   7      174.52      192.24     10.86 o 
 -11   3   7      648.61      617.00     16.34 o 
 -10   3   7     1085.55     1077.12     19.15 o 
  -9   3   7      394.64      396.45     14.33 o 
  -8   3   7      185.55      126.62     19.34 o 
  -7   3   7     1695.21     1699.52     23.69 o 
  -6   3   7      344.40      348.72     11.12 o 
  -5   3   7      515.42      538.57     12.56 o 
  -4   3   7      870.72      860.74     24.45 o 
  -3   3   7     1915.30     1918.21     33.40 o 
  -2   3   7      273.49      284.89      9.98 o 
  -1   3   7      527.28      502.60     14.73 o 
   0   3   7     2131.40     2143.56     43.01 o 
   1   3   7        7.09        2.19      6.79 o 
   2   3   7      613.09      591.59     13.88 o 
   3   3   7     1895.09     1845.16     42.83 o 
   4   3   7       53.26       53.49      7.77 o 
   5   3   7      810.90      777.83     15.52 o 
   6   3   7      270.36      265.26     15.84 o 
   7   3   7     1375.23     1266.33     84.16 o 
   8   3   7      569.66      456.35     68.67 o 
   9   3   7      174.13      116.81     29.48 o 
  10   3   7      716.54      749.25     52.50 o 
  11   3   7        9.30       19.10     18.16 o 
  12   3   7      148.05      150.99     21.05 o 
  13   3   7      276.08      298.18     26.00 o 
 -16   4   7       45.69       44.30     11.39 o 
 -15   4   7      492.21      472.06     17.12 o 
 -14   4   7      148.44      168.80     12.11 o 
 -13   4   7       70.71       58.47      9.97 o 
 -12   4   7      447.42      449.73     16.40 o 
 -11   4   7       47.29       17.96     10.60 o 
 -10   4   7        0.24        0.42      8.73 o 
  -9   4   7       25.34       31.74      8.46 o 
  -8   4   7     2242.35     2186.62     34.31 o 
  -7   4   7      250.40      261.72     11.78 o 
  -6   4   7       89.21      115.99      8.34 o 
  -5   4   7     1550.86     1565.87     19.79 o 
  -4   4   7       29.07       24.77      7.65 o 
  -3   4   7      102.61      103.04      7.41 o 
  -2   4   7      931.03      904.84     13.52 o 
  -1   4   7      680.95      658.55     14.17 o 
   0   4   7      201.35      182.69     11.06 o 
   1   4   7      153.29      153.86      9.15 o 
   2   4   7     1625.89     1652.16     28.36 o 
   3   4   7      165.48      172.78     11.35 o 
   4   4   7      926.85      792.61     89.62 o 
   5   4   7      651.72      676.95     24.44 o 
   6   4   7       87.91      114.15     11.41 o 
   7   4   7      106.65      106.70     11.52 o 
   8   4   7        6.19        8.49     15.14 o 
   9   4   7       83.61       83.70     18.45 o 
  10   4   7      502.74      493.60     24.58 o 
  11   4   7      424.14      411.84     25.69 o 
  12   4   7      848.05      797.19     49.51 o 
 -15   5   7      333.50      301.23     16.63 o 
 -14   5   7      344.94      333.69     17.10 o 
 -13   5   7      304.09      294.06     17.96 o 
 -12   5   7       25.32       23.98     11.85 o 
 -11   5   7      914.89      871.14     22.06 o 
 -10   5   7      317.28      323.66     16.54 o 
  -9   5   7        1.59        1.94      9.79 o 
  -8   5   7      782.56      756.77     18.18 o 
  -7   5   7        4.52        5.41      8.83 o 
  -6   5   7      966.09      957.49     18.58 o 
  -5   5   7       58.06       69.69     10.77 o 
  -4   5   7      624.23      622.76     15.46 o 
  -3   5   7      128.29      132.36      9.62 o 
  -2   5   7       38.17       25.45      7.67 o 
  -1   5   7      554.00      566.20     19.59 o 
   0   5   7       58.22       58.02     10.24 o 
   1   5   7      341.25      308.90     15.37 o 
   2   5   7     1445.72     1401.47     36.44 o 
   3   5   7      743.91      737.01     25.63 o 
   4   5   7      178.81      193.80     10.99 o 
   5   5   7       75.30       75.28      9.85 o 
   6   5   7     1319.29     1271.50     42.60 o 
   7   5   7      345.64      361.40     19.69 o 
   8   5   7      315.84      322.58     17.17 o 
   9   5   7      193.07      213.75     19.59 o 
  10   5   7      292.49      286.77     22.18 o 
  11   5   7      362.50      368.10     25.45 o 
  12   5   7       43.09       51.87     18.93 o 
 -14   6   7      163.86      151.25     16.18 o 
 -13   6   7       39.25       38.43     13.61 o 
 -12   6   7      300.07      301.81     17.49 o 
 -11   6   7        0.31       -3.41     11.02 o 
 -10   6   7       56.17       61.78     11.38 o 
  -9   6   7       33.22       29.63     10.27 o 
  -8   6   7      430.04      416.64     14.72 o 
  -7   6   7      247.67      258.92     16.99 o 
  -6   6   7       80.07       90.10     12.15 o 
  -5   6   7     1148.63     1099.04     21.39 o 
  -4   6   7       16.36       24.75      8.64 o 
  -3   6   7       17.14       11.09      8.46 o 
  -2   6   7      270.03      291.20     16.21 o 
  -1   6   7      216.52      223.81     15.28 o 
   0   6   7       90.10       95.99     11.71 o 
   1   6   7        0.61        7.42      9.88 o 
   2   6   7      819.87      821.51     27.81 o 
   3   6   7      107.95      130.37     10.77 o 
   4   6   7      122.42      131.95     11.01 o 
   5   6   7      890.22      863.08     18.66 o 
   6   6   7       18.77       31.09     11.67 o 
   7   6   7       21.59       20.36     11.44 o 
   8   6   7        1.38        9.11     11.92 o 
   9   6   7      369.98      379.08     21.12 o 
  10   6   7       65.99       80.78     18.18 o 
 -13   7   7       69.31       78.62     14.68 o 
 -12   7   7       61.32       75.86     13.95 o 
 -11   7   7      602.37      611.72     20.61 o 
 -10   7   7        6.93       13.10     10.83 o 
  -9   7   7       84.34       68.39     14.12 o 
  -8   7   7      848.45      844.42     23.67 o 
  -7   7   7      214.41      240.00     17.17 o 
  -6   7   7      308.66      266.37     16.84 o 
  -5   7   7      510.89      493.95     16.71 o 
  -4   7   7     1294.20     1290.44     21.35 o 
  -3   7   7       76.24       81.51     12.29 o 
  -2   7   7       31.26       38.87     11.07 o 
  -1   7   7     1412.24     1373.85     26.31 o 
   0   7   7        7.79        7.72     11.22 o 
   1   7   7      502.19      487.99     19.74 o 
   2   7   7      729.01      741.42     23.53 o 
   3   7   7      383.11      418.61     16.31 o 
   4   7   7       42.96       44.45     10.36 o 
   5   7   7       38.45       43.76     10.54 o 
   6   7   7      896.74      958.32     24.08 o 
   7   7   7        9.90       12.14     11.70 o 
   8   7   7       35.30       22.35     12.78 o 
   9   7   7      994.04      989.32     36.74 o 
 -11   8   7        5.57       13.27     14.81 o 
 -10   8   7       67.93       74.27     15.69 o 
  -9   8   7       92.49       94.05     15.74 o 
  -8   8   7      306.83      297.58     20.02 o 
  -7   8   7        6.82        1.73     12.01 o 
  -6   8   7       94.15       86.97     12.22 o 
  -5   8   7      951.01      899.38     25.67 o 
  -4   8   7      541.82      512.49     29.67 o 
  -3   8   7      112.57      125.42     14.80 o 
  -2   8   7      576.56      586.47     21.35 o 
  -1   8   7      289.46      292.16     17.91 o 
   0   8   7        8.16       12.23     12.64 o 
   1   8   7      128.78      143.04     15.09 o 
   2   8   7      167.96      185.55     13.38 o 
   3   8   7        1.35        2.35     10.49 o 
   4   8   7      172.00      181.89     13.31 o 
   5   8   7      120.88      124.07     12.35 o 
   6   8   7        7.67       15.99     11.07 o 
   7   8   7        1.04        7.44     14.14 o 
  -8   9   7      273.20      291.39     19.40 o 
  -7   9   7      197.65      203.03     16.82 o 
  -6   9   7        5.86       22.28     11.90 o 
  -5   9   7      313.89      294.22     19.27 o 
  -4   9   7      614.15      568.95     22.77 o 
  -3   9   7        6.31       12.87     12.83 o 
  -2   9   7        2.31       -3.74     12.93 o 
  -1   9   7      659.68      660.97     23.90 o 
   0   9   7       25.37       34.17     13.69 o 
   1   9   7       74.92       86.26     14.67 o 
   2   9   7      142.27      162.20     13.44 o 
   3   9   7       54.88       49.57     12.42 o 
   4   9   7       26.91       34.77     12.33 o 
 -16   0   8     1022.03      982.37     42.10 o 
 -15   0   8        1.79       44.76     15.26 o 
 -14   0   8       51.66       69.66     16.04 o 
 -13   0   8      835.51      851.80     33.98 o 
 -12   0   8      521.90      570.68     23.83 o 
 -11   0   8      352.42      327.38     20.58 o 
 -10   0   8       77.92      103.69     14.45 o 
  -9   0   8     3220.20     3305.00     68.06 o 
  -8   0   8      124.64      175.74     14.79 o 
  -7   0   8      280.49      385.74     19.98 o 
  -6   0   8     3507.27     3515.74    116.03 o 
  -5   0   8        1.47       60.01     11.81 o 
  -4   0   8      501.27      515.38     19.97 o 
  -3   0   8      590.45      605.47     20.51 o 
  -2   0   8     1077.21     1089.54     80.26 o 
  -1   0   8       38.91       40.36     17.66 o 
   0   0   8      170.46      190.47     22.07 o 
   1   0   8     2882.85     2790.79     52.35 o 
   2   0   8        7.73       91.45     20.18 o 
   3   0   8     3857.91     3677.86     60.23 o 
   4   0   8     1805.91     1836.56     47.62 o 
   5   0   8     1561.90     1546.13     46.04 o 
   6   0   8      597.84      560.37     35.95 o 
   7   0   8       30.72       43.83     22.70 o 
   8   0   8     1625.07     1602.26     50.77 o 
   9   0   8       57.11       82.30     25.23 o 
  10   0   8      410.93      438.33     41.31 o 
  11   0   8     1912.19     2009.06     63.07 o 
 -15   1   8      118.23      132.26     13.30 o 
 -14   1   8      162.11      147.38     13.24 o 
 -13   1   8        4.62       10.97     10.58 o 
 -12   1   8        0.69       14.23     10.22 o 
 -11   1   8      306.84      295.64     14.97 o 
 -10   1   8       22.26       29.01      9.52 o 
  -9   1   8        1.04       -0.39      8.22 o 
  -8   1   8       47.11       54.27      8.97 o 
  -7   1   8      103.57       95.63      9.34 o 
  -6   1   8        4.13       -0.91      7.66 o 
  -5   1   8        7.07        7.30      7.60 o 
  -4   1   8       52.12       55.95      9.84 o 
  -3   1   8      197.68      182.97     12.85 o 
  -2   1   8       27.09       18.40     10.62 o 
  -1   1   8      229.12      224.56     13.55 o 
   0   1   8       45.59       55.18     13.10 o 
   1   1   8        3.47        5.49     12.30 o 
   2   1   8       81.99       90.65     14.60 o 
   3   1   8       63.84       63.26     13.49 o 
   4   1   8      158.48      157.60     16.26 o 
   5   1   8        3.36       -6.90     13.58 o 
   6   1   8      175.28      155.78     17.23 o 
   7   1   8        5.81       22.53     15.47 o 
   8   1   8      257.36      267.73     20.72 o 
   9   1   8       56.66       66.38     17.03 o 
  10   1   8        1.69        9.63     18.17 o 
  11   1   8       49.21       66.54     20.38 o 
 -15   2   8       26.21       55.31     11.48 o 
 -14   2   8       68.62       72.17     10.95 o 
 -13   2   8      504.15      516.97     16.66 o 
 -12   2   8      708.97      693.48     18.88 o 
 -11   2   8       45.32       46.08     10.55 o 
 -10   2   8       45.56       56.82      9.83 o 
  -9   2   8     2289.11     2257.14     38.99 o 
  -8   2   8      542.57      573.30     16.01 o 
  -7   2   8        5.86       13.75      9.70 o 
  -6   2   8     2986.84     2945.38     48.82 o 
  -5   2   8      539.26      592.26     21.85 o 
  -4   2   8      516.26      512.31     23.08 o 
  -3   2   8     1336.77     1349.10     50.61 o 
  -2   2   8     2306.58     2363.55     53.75 o 
  -1   2   8      220.64      235.74     16.77 o 
   0   2   8        2.89        8.27      8.32 o 
   1   2   8     3077.15     3125.91     48.78 o 
   2   2   8      144.98      206.60     12.92 o 
   3   2   8      744.09      732.91     24.91 o 
   4   2   8     1409.74     1451.92     31.36 o 
   5   2   8      715.56      697.58     24.95 o 
   6   2   8      244.00      237.25     18.28 o 
   7   2   8      210.56      227.66     18.61 o 
   8   2   8      879.78      868.35     30.39 o 
   9   2   8       19.38       46.04     18.28 o 
  10   2   8      114.50      124.71     21.18 o 
  11   2   8     1260.50     1322.32     73.48 o 
 -15   3   8       21.31       26.35     11.53 o 
 -14   3   8      119.29      124.63     12.00 o 
 -13   3   8        3.13        7.42      9.99 o 
 -12   3   8      103.92       96.40     10.77 o 
 -11   3   8      633.82      625.25     17.68 o 
 -10   3   8        3.99       12.16      8.52 o 
  -9   3   8      366.61      356.07     14.64 o 
  -8   3   8      501.42      389.62     83.04 o 
  -7   3   8       46.09       51.58      9.03 o 
  -6   3   8        6.30       22.03      9.46 o 
  -5   3   8      162.97      184.38     13.22 o 
  -4   3   8      162.98      176.96     10.64 o 
  -3   3   8       97.29      120.37     11.88 o 
  -2   3   8      421.16      442.35     17.44 o 
  -1   3   8     1264.44     1277.91     27.40 o 
   0   3   8       96.51       94.80      9.78 o 
   1   3   8      451.32      452.79     16.69 o 
   2   3   8      153.75      151.96     11.57 o 
   3   3   8      253.79      112.14     88.11 o 
   4   3   8       13.77       19.70     11.19 o 
   5   3   8      216.75      221.18     14.18 o 
   6   3   8      557.94      553.91     26.02 o 
   7   3   8      315.39      336.59     25.27 o 
   8   3   8      202.53      172.81     27.12 o 
   9   3   8      206.21      216.64     32.17 o 
  10   3   8      103.31      132.76     30.90 o 
  11   3   8       50.61       44.78     29.33 o 
 -14   4   8       11.10       16.39     12.30 o 
 -13   4   8      281.78      328.40     16.93 o 
 -12   4   8      696.46      692.46     20.16 o 
 -11   4   8       16.87       14.95     11.67 o 
 -10   4   8       41.37       36.10     11.61 o 
  -9   4   8      378.80      389.42     18.17 o 
  -8   4   8      537.02      527.72     22.16 o 
  -7   4   8        0.91       -9.61     11.64 o 
  -6   4   8      793.09      794.25     22.10 o 
  -5   4   8      872.13      928.30     28.19 o 
  -4   4   8       71.30       77.06     14.89 o 
  -3   4   8      354.90      404.59     22.47 o 
  -2   4   8     1179.29     1280.85     31.09 o 
  -1   4   8      384.20      371.69     17.55 o 
   0   4   8      110.96      125.50     11.98 o 
   1   4   8     1337.77     1361.48     29.24 o 
   2   4   8      340.12      349.39     21.22 o 
   3   4   8        0.05       -4.45     12.93 o 
   4   4   8      416.96      412.03     22.24 o 
   5   4   8      780.10      754.68     62.12 o 
   6   4   8      139.14      155.23     17.65 o 
   7   4   8        1.25        8.25     13.87 o 
   8   4   8      523.79      473.02     41.31 o 
   9   4   8      628.46      586.22     44.78 o 
  10   4   8       37.04       46.04     29.33 o 
 -13   5   8       17.43       25.49     12.52 o 
 -12   5   8       51.62       48.98     13.37 o 
 -11   5   8      346.90      350.55     18.71 o 
 -10   5   8       35.63       38.70     14.57 o 
  -9   5   8      177.84      176.67     13.74 o 
  -8   5   8      298.82      313.68     20.32 o 
  -7   5   8       16.03       17.84     12.39 o 
  -6   5   8       68.12       59.03     12.12 o 
  -5   5   8       30.49       44.79     16.01 o 
  -4   5   8      630.38      613.45     28.38 o 
  -3   5   8        6.79       28.10     11.25 o 
  -2   5   8      447.74      474.63     19.36 o 
  -1   5   8      802.32      751.98     21.37 o 
   0   5   8       29.78       47.74     11.62 o 
   1   5   8      368.89      342.37     17.71 o 
   2   5   8       48.45       37.00     11.11 o 
   3   5   8      198.21      218.22     19.59 o 
   4   5   8       22.09       28.73     14.50 o 
   5   5   8      197.05      197.73     18.64 o 
   6   5   8      427.12      452.38     25.39 o 
   7   5   8       70.87       79.76     17.20 o 
   8   5   8      191.96      191.71     20.82 o 
   9   5   8      254.50      264.89     35.63 o 
 -11   6   8       78.08       63.17     15.44 o 
 -10   6   8       35.66       35.63     12.23 o 
  -9   6   8       70.44      116.87     15.72 o 
  -8   6   8      655.55      675.29     24.27 o 
  -7   6   8       18.60       39.05     13.27 o 
  -6   6   8      253.32      261.42     17.91 o 
  -5   6   8      982.45     1083.02     31.99 o 
  -4   6   8        1.39       -9.69     11.40 o 
  -3   6   8       68.62       87.20     13.23 o 
  -2   6   8      446.69      510.17     23.55 o 
  -1   6   8      491.19      461.06     19.93 o 
   0   6   8       98.36      108.23     13.34 o 
   1   6   8      183.74      206.48     14.90 o 
   2   6   8      489.74      525.16     24.11 o 
   3   6   8       56.30       62.38     16.59 o 
   4   6   8       24.98       45.23     16.01 o 
   5   6   8      825.78      872.39     36.75 o 
   6   6   8        8.51       11.40     16.21 o 
   7   6   8       10.70       12.73     16.89 o 
  -9   7   8       16.63        7.76     14.43 o 
  -8   7   8        6.31       14.01     13.56 o 
  -7   7   8      177.95      182.59     21.63 o 
  -6   7   8      179.57      157.53     29.96 o 
  -5   7   8        9.06       13.34     17.03 o 
  -4   7   8      464.95      464.66     21.44 o 
  -3   7   8       49.44       56.29     13.06 o 
  -2   7   8       69.89       78.75     14.27 o 
  -1   7   8      214.28      237.90     16.76 o 
   0   7   8      124.58      138.02     15.01 o 
   1   7   8        1.81        7.75     12.25 o 
   2   7   8      132.07      145.21     14.86 o 
   3   7   8      246.28      275.62     23.28 o 
   4   7   8       23.72       26.97     17.18 o 
   5   7   8        9.57       11.15     13.12 o 
  -6   8   8       93.13      109.33     19.80 o 
  -5   8   8      718.17      777.65     26.02 o 
  -4   8   8        1.00        3.32     14.26 o 
  -3   8   8      129.08      144.37     16.04 o 
  -2   8   8      441.77      442.48     21.83 o 
  -1   8   8      318.02      335.10     20.56 o 
   0   8   8      128.24      145.71     16.51 o 
   1   8   8        0.19       25.08     13.60 o 
   2   8   8      619.99      683.24     25.69 o 
 -13   1   9      309.08      303.63     16.72 o 
 -12   1   9      195.84      214.74     14.23 o 
 -11   1   9       49.54       56.08     11.64 o 
 -10   1   9     1283.06     1340.11     23.61 o 
  -9   1   9       12.06       26.48     10.61 o 
  -8   1   9        9.97       20.06     11.66 o 
  -7   1   9      541.55      545.06     18.87 o 
  -6   1   9      987.69      967.32     21.72 o 
  -5   1   9       16.95       30.56     12.15 o 
  -4   1   9       82.64       72.08     13.35 o 
  -3   1   9     1594.00     1560.93     32.77 o 
  -2   1   9      218.95      202.99     22.07 o 
  -1   1   9        0.62      -13.49     13.80 o 
   0   1   9      819.80      814.20     26.69 o 
   1   1   9       37.92       23.70     15.49 o 
   2   1   9       36.44       37.69     16.27 o 
   3   1   9      924.90      928.34     29.39 o 
   4   1   9      672.57      678.20     29.80 o 
   5   1   9      347.30      398.50     25.60 o 
   6   1   9        6.73        4.68     16.16 o 
   7   1   9     1642.35     1648.85     39.02 o 
   8   1   9       36.47       36.16     18.49 o 
 -12   2   9      141.57      145.22     12.38 o 
 -11   2   9        1.88       -1.54      9.90 o 
 -10   2   9      436.08      440.66     17.79 o 
  -9   2   9       56.18       46.51     11.30 o 
  -8   2   9       23.75       17.50     10.55 o 
  -7   2   9      161.67      179.73     12.29 o 
  -6   2   9      216.97      227.42     13.92 o 
  -5   2   9        3.55        9.42     11.43 o 
  -4   2   9       15.19       12.73     11.87 o 
  -3   2   9        0.44       -1.04     13.63 o 
  -2   2   9       19.52       15.14     13.82 o 
  -1   2   9       80.99       85.66     16.03 o 
   0   2   9      243.21      272.92     22.44 o 
   1   2   9        2.55        3.27     14.31 o 
   2   2   9      900.64      870.16     59.92 o 
   3   2   9      122.87      134.08     19.08 o 
   4   2   9      111.27       95.86     17.73 o 
   5   2   9      191.76      176.93     19.08 o 
   6   2   9        3.32        9.25     16.39 o 
   7   2   9       16.63       20.80     29.33 o 
   8   2   9       40.89       58.78     19.93 o 
 -12   3   9       12.16        4.83     13.74 o 
 -11   3   9        8.15       -3.87     13.11 o 
 -10   3   9      902.84      870.86     21.42 o 
  -9   3   9       42.44       31.38     12.52 o 
  -8   3   9      293.52      267.14     19.18 o 
  -7   3   9      422.61      409.68     20.97 o 
  -6   3   9      640.18      651.39     45.72 o 
  -5   3   9      231.07      213.71     26.80 o 
  -4   3   9      754.15      725.50     40.68 o 
  -3   3   9     1254.55     1304.92     67.80 o 
  -2   3   9       37.11       22.70     21.76 o 
  -1   3   9      434.38      401.12     36.90 o 
   0   3   9      944.48      960.22     44.15 o 
   1   3   9      179.89      140.33     27.43 o 
   2   3   9      235.35      226.42     29.64 o 
   3   3   9      278.80      273.40     31.22 o 
   4   3   9      290.77      252.59     31.22 o 
   5   3   9       39.13       43.83     26.80 o 
   6   3   9       36.38       46.36     27.75 o 
   7   3   9      416.16      387.87     41.31 o 
 -11   4   9       15.66       25.05     13.52 o 
 -10   4   9      167.80      175.81     18.44 o 
  -9   4   9        1.24        0.22     14.57 o 
  -8   4   9       96.14      139.66     15.54 o 
  -7   4   9      243.03      227.05     20.81 o 
  -6   4   9       39.47       43.69     24.12 o 
  -5   4   9      309.56      321.55     26.06 o 
  -4   4   9       16.26       12.08     15.47 o 
  -3   4   9       71.71       71.71     17.70 o 
  -2   4   9        0.05       -8.57     16.36 o 
  -1   4   9      161.74      189.64     19.04 o 
   0   4   9      138.11      163.37     17.65 o 
   1   4   9        6.36        4.41     14.64 o 
   2   4   9      563.96      610.56     26.79 o 
   3   4   9      263.56      267.73     32.48 o 
   4   4   9       28.48       22.39     26.17 o 
   5   4   9      221.01      201.19     29.64 o 
   6   4   9       18.30        9.14     27.75 o 
  -9   5   9      361.56      332.13     27.50 o 
  -8   5   9       70.72       62.70     20.05 o 
  -7   5   9      212.02      202.90     22.40 o 
  -6   5   9       98.20      127.01     20.51 o 
  -5   5   9       10.99        7.08     17.38 o 
  -4   5   9      238.09      273.47     23.97 o 
  -3   5   9      172.66      181.70     20.70 o 
  -2   5   9      175.33      160.77     15.59 o 
  -1   5   9      473.15      485.28     25.74 o 
   0   5   9      103.26      125.52     18.25 o 
   1   5   9      202.99      219.22     20.06 o 
   2   5   9        4.49        3.34     15.98 o 
   3   5   9      241.02      243.85     22.15 o 
   4   5   9      106.76      122.98     30.90 o 
   5   5   9       62.33       49.82     29.33 o 
  -7   6   9      159.49      150.85     22.73 o 
  -6   6   9       54.67       47.33     18.63 o 
  -5   6   9       66.48       63.60     18.47 o 
  -4   6   9       11.29       17.76     16.14 o 
  -3   6   9       60.21       48.55     18.54 o 
  -2   6   9        2.25        1.69     13.30 o 
  -1   6   9       75.59       81.22     18.31 o 
   0   6   9      246.53      251.13     22.06 o 
   1   6   9        1.32       -2.66     16.67 o 
   2   6   9      152.60      191.58     24.44 o 
  -8   0  10       77.41       54.87     27.43 o 
  -7   0  10      848.54      853.01     42.89 o 
  -6   0  10       19.48       47.93     24.28 o 
  -5   0  10      114.08      108.16     25.54 o 
  -4   0  10      299.62      267.41     29.64 o 
  -3   0  10      122.14      134.97     27.75 o 
  -2   0  10      173.46      217.27     28.38 o 
  -1   0  10        5.93       18.92     23.34 o 
   0   0  10      207.41      209.07     29.96 o 
   1   0  10     1124.94     1210.61     46.99 o 
   2   0  10        0.41       31.85     24.91 o 
   3   0  10       11.87        6.94     24.60 o 
  -8   1  10        7.29       11.03     14.81 o 
  -7   1  10        0.15      -15.98     15.98 o 
  -6   1  10        0.46       -5.62     15.79 o 
  -5   1  10       51.00       52.31     17.50 o 
  -4   1  10        7.79       -1.91     16.14 o 
  -3   1  10       14.40        3.26     15.79 o 
  -2   1  10       92.60       97.20     17.77 o 
  -1   1  10       17.06       21.97     16.48 o 
   0   1  10        0.45       20.63     16.46 o 
   1   1  10       56.92       84.50     18.25 o 
   2   1  10       45.02       35.80     17.60 o 
   3   1  10      124.60      107.97     19.56 o 
  -8   2  10       92.58       90.69     33.27 o 
  -7   2  10      288.98      262.37     32.48 o 
  -6   2  10      349.43      384.72     35.32 o 
  -5   2  10      347.73      336.47     37.84 o 
  -4   2  10      139.63      150.10     26.80 o 
  -3   2  10       10.34       13.24     25.23 o 
  -2   2  10      513.76      497.30     40.36 o 
  -1   2  10      117.46      121.72     27.75 o 
   0   2  10       73.08       65.91     27.12 o 
   1   2  10     1005.42     1055.14     48.88 o 
   2   2  10        4.21       17.34     26.80 o 
  -6   3  10       15.81        8.20     26.80 o 
  -5   3  10       22.56       44.78     27.12 o 
  -4   3  10      236.62      265.84     30.59 o 
  -3   3  10       58.19       67.17     28.38 o 
  -2   3  10      318.49      346.25     40.05 o 
  -1   3  10       92.54      102.80     29.01 o 
   0   3  10        2.07        6.31     26.49 o 
   1   3  10       24.07       -0.95     26.49 o 
                                                 
